# Supplementary material for: Demographic and genetic factors in the recovery or demise of ex situ populations following a severe bottleneck in fifteen species of Hawaiian tree snails
Source: PeerJ. 2015 Nov 12;3:e1406. doi: 10.7717/peerj.1406 (PMC4647602; doi:10.7717/peerj.1406)
Supplement: Supplemental Information 2 [file peerj-03-1406-s006.xls]

## Sheet: Sheet1
GENUS	SPECIES	ID	YEAR COLLECTED	DATE COLLECTED	BIRTHDATE	BIRTHYEAR	LENGTH	Age Class	Calc1	Age_Calc	WIDTH	Generation	CAGE	AgeAtDeath	Maturity	AliveAtMaturity?	DATE COLLECTED	1998	1999	2000	2001	2002	2003	2004	2005	2006	2007	2008	2009	2010	2011	2012	SUMMat	LivedToMaturity?
Achatinella	bulimoides	NONE	2007	2007-05-05	2002-05-17	2002	19.05	NonKeiki	8.05	4.96986	11.31	FOUNDER	Poamoho	non-juvenile	2005-05-16	yes	2007-05-05
Achatinella	bulimoides	NONE	2007	2007-07-27	2002-07-21	2002	19.15	NonKeiki	8.15	5.01918	11.5	FOUNDER	Poamoho	non-juvenile	2005-07-20	yes	2007-07-27
Achatinella	bulimoides	NONE	2007	2007-09-08	2002-08-11 09:36:00	2002	19.27	NonKeiki	8.27	5.07836	12.26	FOUNDER	Poamoho	non-juvenile	2005-08-10 09:36:00	yes	2007-09-08
Achatinella	bulimoides	NONE	2007	2007-10-19	2002-08-25 09:36:00	2002	19.42	NonKeiki	8.42	5.15233	11.31	FOUNDER	Poamoho	non-juvenile	2005-08-24 09:36:00	yes	2007-10-19
Achatinella	bulimoides	NONE	2008	2008-06-16	2003-06-21 19:12:00	2003	19.09	NonKeiki	8.09	4.98959	11.76	FOUNDER	Poamoho	non-juvenile	2006-06-20 19:12:00	yes	2008-06-16
Achatinella	bulimoides	NONE	2008	2008-12-17	2004-03-09 04:48:00	2004	18.66	NonKeiki	7.66	4.77753	12.17	FOUNDER	Poamoho	non-juvenile	2007-03-09 04:48:00	yes	2008-12-17
Achatinella	bulimoides	NONE	2009	2009-08-30	2004-04-07 09:36:00	2004	19.92	NonKeiki	8.92	5.3989	9.12	FOUNDER	Poamoho	non-juvenile	2007-04-07 09:36:00	yes	2009-08-30
Achatinella	bulimoides	NONE	2009	2009-08-12	2004-08-29 09:36:00	2004	19.02	NonKeiki	8.02	4.95507	8.36	FOUNDER	Poamoho	non-juvenile	2007-08-29 09:36:00	yes	2009-08-12
Achatinella	bulimoides	NONE	2009	2009-08-03	2004-10-02 14:24:00	2004	18.78	NonKeiki	7.78	4.83671	7.9	FOUNDER	Poamoho	non-juvenile	2007-10-02 14:24:00	yes	2009-08-03
Achatinella	bulimoides	NONE	2009	2009-07-07	2005-04-06	2005	17.6	NonKeiki	6.6	4.25479	7.44	FOUNDER	Poamoho	non-juvenile	2008-04-05	yes	2009-07-07
Achatinella	bulimoides	NONE	2006	2006-03-10	2006-02-17 01:08:34	2006	3.44	Keiki	0.44	0.0574038	2.57	F1		juvenile	2009-02-16 01:08:34	no	2006-03-10
Achatinella	bulimoides	NONE	2010	2010-02-15	2006-04-18 19:12:00	2006	16.74	NonKeiki	5.74	3.83068	9.7	F1	Poamoho	non-juvenile	2009-04-17 19:12:00	yes	2010-02-15
Achatinella	bulimoides	NONE	2011	2011-03-02	2006-08-06 19:12:00	2006	18.24	NonKeiki	7.24	4.57041	10.81	F1	Poamoho	non-juvenile	2009-08-05 19:12:00	yes	2011-03-02
Achatinella	bulimoides	NONE	2007	2007-11-30	2006-08-19 09:36:00	2006	11.57	NonKeiki	0.57	1.2811	7.7	F1	Poamoho	non-juvenile	2009-08-18 09:36:00	no	2007-11-30
Achatinella	bulimoides	NONE	2009	2009-11-24	2006-10-22 19:12:00	2006	15.24	NonKeiki	4.24	3.09096	10.82	F1	Poamoho	non-juvenile	2009-10-21 19:12:00	yes	2009-11-24
Achatinella	bulimoides	NONE	2006	2006-12-15	2006-11-02 14:51:25	2006	3.89	Keiki	0.89	0.116112	3.21	F1	Poamoho	juvenile	2009-11-01 14:51:25	no	2006-12-15
Achatinella	bulimoides	NONE	2010	2010-03-02	2007-01-03 14:24:00	2007	15.38	NonKeiki	4.38	3.16	10.71	F1	Poamoho	non-juvenile	2010-01-02 14:24:00	yes	2010-03-02
Achatinella	bulimoides	NONE	2007	2007-03-27	2007-02-02 14:51:25	2007	4.1	Keiki	1.1	0.143509	3.33	F1		juvenile	2010-02-01 14:51:25	no	2007-03-27
Achatinella	bulimoides	NONE	2009	2009-10-26	2007-05-14	2007	13.95	NonKeiki	2.95	2.45479	8.97	F1	Poamoho	non-juvenile	2010-05-13	no	2009-10-26
Achatinella	bulimoides	NONE	2011	2011-01-18	2007-05-14 19:12:00	2007	16.44	NonKeiki	5.44	3.68274	10.39	F1	Poamoho	non-juvenile	2010-05-13 19:12:00	yes	2011-01-18
Achatinella	bulimoides	NONE	2010	2010-08-17	2007-06-26	2007	15.35	NonKeiki	4.35	3.14521	10.35	F1	Poamoho	non-juvenile	2010-06-25	yes	2010-08-17
Achatinella	bulimoides	NONE	2009	2009-09-14	2007-07-08 04:48:00	2007	13.41	NonKeiki	2.41	2.18849	7.74	F1	Poamoho	non-juvenile	2010-07-07 04:48:00	no	2009-09-14
Achatinella	bulimoides	NONE	2011	2011-01-18	2007-07-24	2007	16.05	NonKeiki	5.05	3.49041	10.39	F1	Poamoho	non-juvenile	2010-07-23	yes	2011-01-18
Achatinella	bulimoides	NONE	2007	2007-09-21	2007-09-21	2007	3	Keiki	0	0	3.2	F1	Poamoho	juvenile	2010-09-20	no	2007-09-21
Achatinella	bulimoides	NONE	2010	2010-03-02	2007-09-21 14:24:00	2007	13.93	NonKeiki	2.93	2.44493	9.46	F1	Poamoho	non-juvenile	2010-09-20 14:24:00	no	2010-03-02
Achatinella	bulimoides	NONE	2011	2011-03-02	2007-10-02	2007	15.9	NonKeiki	4.9	3.41644	11.55	F1	Poamoho	non-juvenile	2010-10-01	yes	2011-03-02
Achatinella	bulimoides	NONE	2010	2010-11-16	2007-10-07 14:24:00	2007	15.28	NonKeiki	4.28	3.11068	10.16	F1	Poamoho	non-juvenile	2010-10-06 14:24:00	yes	2010-11-16
Achatinella	bulimoides	NONE	2010	2010-04-12	2007-10-09 04:48:00	2007	14.06	NonKeiki	3.06	2.50904	9.83	F1	Poamoho	non-juvenile	2010-10-08 04:48:00	no	2010-04-12
Achatinella	bulimoides	NONE	2011	2011-03-02	2007-10-18 04:48:00	2007	15.81	NonKeiki	4.81	3.37205	10.39	F1	Poamoho	non-juvenile	2010-10-17 04:48:00	yes	2011-03-02
Achatinella	bulimoides	NONE	2011	2011-03-15	2007-10-18 14:24:00	2007	15.88	NonKeiki	4.88	3.40658	10.73	F1	Poamoho	non-juvenile	2010-10-17 14:24:00	yes	2011-03-15
Achatinella	bulimoides	NONE	2007	2007-10-19	2007-10-19	2007	2.23	Keiki	0	0	1.8	F1	Poamoho	juvenile	2010-10-18	no	2007-10-19
Achatinella	bulimoides	NONE	2008	2008-01-02	2007-11-05 20:34:17	2007	4.2	Keiki	1.2	0.156556	3.8	F1	Poamoho	juvenile	2010-11-04 20:34:17	no	2008-01-02
Achatinella	bulimoides	NONE	2008	2008-01-25	2007-12-04 02:17:08	2007	4.09	Keiki	1.09	0.142205	3.28	F1	Poamoho	juvenile	2010-12-03 02:17:08	no	2008-01-25
Achatinella	bulimoides	NONE	2007	2007-12-17	2007-12-04 14:51:25	2007	3.26	Keiki	0.26	0.0339204	2.84	F1	Poamoho	juvenile	2010-12-03 14:51:25	no	2007-12-17
Achatinella	bulimoides	NONE	2008	2008-02-10	2007-12-12 11:25:42	2007	4.25	Keiki	1.25	0.163079	3.57	F1	Poamoho	juvenile	2010-12-11 11:25:42	no	2008-02-10
Achatinella	bulimoides	NONE	2010	2010-01-05	2007-12-29 09:36:00	2007	13.07	NonKeiki	2.07	2.02082	10.04	F1	Poamoho	non-juvenile	2010-12-28 09:36:00	no	2010-01-05
Achatinella	bulimoides	NONE	2011	2011-11-30	2008-03-31 04:48:00	2008	16.41	NonKeiki	5.41	3.66795	10.06	F1	Poamoho	non-juvenile	2011-03-31 04:48:00	yes	2011-11-30
Achatinella	bulimoides	NONE	2011	2011-01-18	2008-05-30 09:36:00	2008	14.32	NonKeiki	3.32	2.63726	9.3	F1	Poamoho	non-juvenile	2011-05-30 09:36:00	no	2011-01-18
Achatinella	bulimoides	NONE	2008	2008-10-03	2008-06-29 06:51:25	2008	5.01	Keiki	2.01	0.262231	4.33	F1	Poamoho	juvenile	2011-06-29 06:51:25	no	2008-10-03
Achatinella	bulimoides	NONE	2010	2010-03-15	2008-07-04 04:48:00	2008	12.41	NonKeiki	1.41	1.69534	8.48	F1	Poamoho	non-juvenile	2011-07-04 04:48:00	no	2010-03-15
Achatinella	bulimoides	NONE	2011	2011-03-03	2008-08-14 19:12:00	2008	14.14	NonKeiki	3.14	2.54849	10.15	F1	Poamoho	non-juvenile	2011-08-14 19:12:00	no	2011-03-03
Achatinella	bulimoides	NONE	2010	2010-03-15	2008-09-07	2008	12.05	NonKeiki	1.05	1.51781	9.53	F1	Poamoho	non-juvenile	2011-09-07	no	2010-03-15
Achatinella	bulimoides	NONE	2011	2011-03-02	2008-09-08	2008	14	NonKeiki	3	2.47945	9.6	F1	Poamoho	non-juvenile	2011-09-08	no	2011-03-02
Achatinella	bulimoides	NONE	2008	2008-12-30	2008-10-07 04:34:17	2008	4.76	Keiki	1.76	0.229615	3.74	F1	Poamoho	juvenile	2011-10-07 04:34:17	no	2008-12-30
Achatinella	bulimoides	NONE	2008	2008-12-17	2008-10-15 14:51:25	2008	4.31	Keiki	1.31	0.170907	3.76	F1	Poamoho	juvenile	2011-10-15 14:51:25	no	2008-12-17
Achatinella	bulimoides	NONE	2009	2009-01-09	2008-10-30 12:34:17	2008	4.48	Keiki	1.48	0.193085	4.7	F1	Poamoho	juvenile	2011-10-30 12:34:17	no	2009-01-09
Achatinella	bulimoides	NONE	2008	2008-12-30	2008-11-05 17:08:34	2008	4.14	Keiki	1.14	0.148728	3.76	F1	Poamoho	juvenile	2011-11-05 17:08:34	no	2008-12-30
Achatinella	bulimoides	NONE	2013	2013-08-19	2008-11-09 04:48:00	2008	18.66	NonKeiki	7.66	4.77753	11.03	F1	Poamoho	non-juvenile	2011-11-09 04:48:00	yes	2013-08-19
Achatinella	bulimoides	NONE	2009	2009-01-09	2008-11-30 22:51:25	2008	3.82	Keiki	0.82	0.10698	3.24	F1	Poamoho	juvenile	2011-11-30 22:51:25	no	2009-01-09
Achatinella	bulimoides	NONE	2008	2008-12-17	2008-12-04 03:25:42	2008	3.27	Keiki	0.27	0.035225	3.51	F1	Poamoho	juvenile	2011-12-04 03:25:42	no	2008-12-17
Achatinella	bulimoides	NONE	2008	2008-12-17	2008-12-07 22:51:25	2008	3.19	Keiki	0.19	0.024788	3.64	F1	Poamoho	juvenile	2011-12-07 22:51:25	no	2008-12-17
Achatinella	bulimoides	NONE	2011	2011-03-02	2009-01-17 09:36:00	2009	13.27	NonKeiki	2.27	2.11945	19.13	F1	Poamoho	non-juvenile	2012-01-17 09:36:00	no	2011-03-02
Achatinella	bulimoides	NONE	2011	2011-01-18	2009-02-28	2009	12.8	NonKeiki	1.8	1.88767	8.69	F1	Poamoho	non-juvenile	2012-02-28	no	2011-01-18
Achatinella	bulimoides	NONE	2011	2011-01-18	2009-03-30 14:24:00	2009	12.63	NonKeiki	1.63	1.80384	8.86	F1	Poamoho	non-juvenile	2012-03-29 14:24:00	no	2011-01-18
Achatinella	bulimoides	NONE	2011	2011-01-18	2009-04-08 14:24:00	2009	12.58	NonKeiki	1.58	1.77918	8.61	F1	Poamoho	non-juvenile	2012-04-07 14:24:00	no	2011-01-18
Achatinella	bulimoides	NONE	2011	2011-01-18	2009-04-17 14:24:00	2009	12.53	NonKeiki	1.53	1.75452	9.09	F1	Poamoho	non-juvenile	2012-04-16 14:24:00	no	2011-01-18
Achatinella	bulimoides	NONE	2011	2011-01-18	2009-05-12 19:12:00	2009	12.39	NonKeiki	1.39	1.68548	8.65	F1	Poamoho	non-juvenile	2012-05-11 19:12:00	no	2011-01-18
Achatinella	bulimoides	NONE	2013	2013-08-19	2009-05-22 14:24:00	2009	17.58	NonKeiki	6.58	4.24493	12.28	F1	Poamoho	non-juvenile	2012-05-21 14:24:00	yes	2013-08-19
Achatinella	bulimoides	NONE	2009	2009-06-23	2009-06-23	2009	2.48	Keiki	0	0	2.5	F1	Poamoho	juvenile	2012-06-22	no	2009-06-23
Achatinella	bulimoides	NONE	2013	2013-04-08	2009-07-08 14:24:00	2009	16.58	NonKeiki	5.58	3.75178	11.62	F1	Poamoho	non-juvenile	2012-07-07 14:24:00	yes	2013-04-08
Achatinella	bulimoides	NONE	2009	2009-09-28	2009-07-23 08:00:00	2009	4.4	Keiki	1.4	0.182648	3.78	F1		juvenile	2012-07-22 08:00:00	no	2009-09-28
Achatinella	bulimoides	NONE	2010	2010-08-03	2009-08-01 04:48:00	2009	11.01	NonKeiki	0.01	1.00493	9.71	F1	Poamoho	non-juvenile	2012-07-31 04:48:00	no	2010-08-03
Achatinella	bulimoides	NONE	2009	2009-10-26	2009-10-03 03:25:42	2009	3.48	Keiki	0.48	0.0626223	3.04	F1	Poamoho	juvenile	2012-10-02 03:25:42	no	2009-10-26
Achatinella	bulimoides	NONE	2014	2014-06-11	2010-03-29	2010	17.5	NonKeiki	6.5	4.20548	11.3	F2	Poamoho	non-juvenile	2013-03-28	yes	2014-06-11
Achatinella	bulimoides	NONE	2011	2011-03-02	2010-04-02 16:00:00	2010	10	Keiki	7	0.913242	7.94	F2	Poamoho	juvenile	2013-04-01 16:00:00	no	2011-03-02
Achatinella	bulimoides	NONE	2013	2013-05-20	2010-04-10 14:24:00	2010	15.28	NonKeiki	4.28	3.11068	10.79	F2	Poamoho	non-juvenile	2013-04-09 14:24:00	yes	2013-05-20
Achatinella	bulimoides	NONE	2013	2013-03-25	2010-05-09 04:48:00	2010	14.81	NonKeiki	3.81	2.8789	12.2	F2	Poamoho	non-juvenile	2013-05-08 04:48:00	no	2013-03-25
Achatinella	bulimoides	NONE	2013	2013-07-08	2010-07-26 04:48:00	2010	14.96	NonKeiki	3.96	2.95288	10.65	F2	Poamoho	non-juvenile	2013-07-25 04:48:00	no	2013-07-08
Achatinella	bulimoides	NONE	2013	2013-08-05	2010-12-21 19:12:00	2010	14.29	NonKeiki	3.29	2.62247	9.83	F2	Poamoho	non-juvenile	2013-12-20 19:12:00	no	2013-08-05
Achatinella	bulimoides	NONE	2014	2014-06-11	2012-02-29	2012	13.6	NonKeiki	2.6	2.28219	10	F2	Poamoho	non-juvenile	2015-02-28	no	2014-06-11
Achatinella	bulimoides	NONE	2014	2014-06-11	2012-06-16	2012	13	NonKeiki	2	1.9863	9.4	F2	Poamoho	non-juvenile	2015-06-16	no	2014-06-11
Achatinella	bulimoides	NONE	2012	2012-12-31	2012-09-28 04:34:17	2012	4.97	Keiki	1.97	0.257012	4	F2	Poamoho	juvenile	2015-09-28 04:34:17	no	2012-12-31
Achatinella	bulimoides	NONE	2014	2014-06-11	2012-10-02	2012	12.4	NonKeiki	1.4	1.69041	10.2	F2	Poamoho	non-juvenile	2015-10-02	no	2014-06-11
Achatinella	bulimoides	NONE	2014	2014-06-11	2012-11-07	2012	12.2	NonKeiki	1.2	1.59178	9.2	F2	Poamoho	non-juvenile	2015-11-07	no	2014-06-11
Achatinella	bulimoides	NONE	2013	2013-10-17	2012-12-02 10:17:08	2012	9.69	Keiki	6.69	0.872798	8.14	F2	Poamoho	juvenile	2015-12-02 10:17:08	no	2013-10-17
Achatinella	bulimoides	NONE	2014	2014-06-11	2012-12-13	2012	12	NonKeiki	1	1.49315	9.4	F2	Poamoho	non-juvenile	2015-12-13	no	2014-06-11
Achatinella	bulimoides	NONE	2014	2014-06-11	2012-12-13	2012	12	NonKeiki	1	1.49315	9	F2	Poamoho	non-juvenile	2015-12-13	no	2014-06-11
Achatinella	bulimoides	NONE	2012	2012-12-31	2012-12-19 13:42:51	2012	3.24	Keiki	0.24	0.0313112	2.35	F2	Poamoho	juvenile	2015-12-19 13:42:51	no	2012-12-31
Achatinella	bulimoides	NONE	2013	2013-11-27	2013-03-31 12:34:17	2013	8.05	Keiki	5.05	0.658839	9.35	F2	Poamoho	juvenile	2016-03-30 12:34:17	no	2013-11-27
Achatinella	bulimoides	NONE	2013	2013-04-08	2013-04-08	2013	2.56	Keiki	0	0	2.44	F2	Poamoho	juvenile	2016-04-07	no	2013-04-08
Achatinella	bulimoides	NONE	2013	2013-05-13	2013-05-13	2013	2.96	Keiki	0	0	2.77	F2	Poamoho	juvenile	2016-05-12	no	2013-05-13
Achatinella	bulimoides	NONE	2014	2014-06-11	2013-05-30 19:25:42	2013	10.9	Keiki	7.9	1.03066	8.1	F2	Poamoho	juvenile	2016-05-29 19:25:42	no	2014-06-11
Achatinella	bulimoides	NONE	2014	2014-06-11	2013-06-11	2013	11	NonKeiki	0	1	8.9	F2	Poamoho	non-juvenile	2016-06-10	no	2014-06-11
Achatinella	bulimoides	NONE	2014	2014-06-11	2013-06-18 20:34:17	2013	10.5	Keiki	7.5	0.978474	8.4	F2	Poamoho	juvenile	2016-06-17 20:34:17	no	2014-06-11
Achatinella	bulimoides	NONE	2013	2013-10-21	2013-07-29 04:34:17	2013	4.76	Keiki	1.76	0.229615	4.23	F2	Poamoho	juvenile	2016-07-28 04:34:17	no	2013-10-21
Achatinella	bulimoides	NONE	2013	2013-12-29	2013-08-19 02:17:08	2013	5.77	Keiki	2.77	0.361383	4.78	F2	Poamoho	juvenile	2016-08-18 02:17:08	no	2013-12-29
Achatinella	bulimoides	NONE	2013	2013-10-29	2013-09-12 08:00:00	2013	3.98	Keiki	0.98	0.127854	3.82	F2	Poamoho	juvenile	2016-09-11 08:00:00	no	2013-10-29
