# Supplementary material for: Demographic and genetic factors in the recovery or demise of ex situ populations following a severe bottleneck in fifteen species of Hawaiian tree snails
Source: PeerJ. 2015 Nov 12;3:e1406. doi: 10.7717/peerj.1406 (PMC4647602; doi:10.7717/peerj.1406)
Supplement: Supplemental Information 3 [file peerj-03-1406-s007.xls]

## Sheet: Sheet1
GENUS	SPECIES	ID	YEAR COLLECTED	DATE COLLECTED	BIRTHDATE	BIRTHYEAR	LENGTH	Age Class	Calc1	Age_Calc	WIDTH	Generation	CAGE	Maturity	AliveAtMaturity?	DATE COLLECTED	1998	1999	2000	2001	2002	2003	2004	2005	2006	2007	2008	2009	2010	2011	2012	SUMMat	LivedToMaturity?
Achatinella	decipiens	NONE	1996	1996-07-28	1992-11-17 12:00:00	1992	16.62	NonKeiki	5.62	3.69452	10.19	FOUNDER	Poamoho	1996-11-16 12:00:00	NO	1996-07-28
Achatinella	decipiens	NONE	1997	1997-09-02	1993-06-17	1993	17.39	NonKeiki	0.39	4.2137	10.24	FOUNDER		1997-06-16	YES	1997-09-02
Achatinella	decipiens	NONE	1997	1997-09-15	1993-07-26	1993	17.26	NonKeiki	0.26	4.14247	10.35	FOUNDER	Poamoho	1997-07-25	YES	1997-09-15
Achatinella	decipiens	NONE	1998	1998-11-10	1994-04-25	1994	18	NonKeiki	1	4.54795		FOUNDER		1998-04-24	YES	1998-11-10
Achatinella	decipiens	NONE	1998	1998-06-23	1994-06-24	1994	17	NonKeiki	0	4		FOUNDER		1998-06-23	NO	1998-06-23
Achatinella	decipiens	NONE	2001	2001-02-14	1995-02-22	1995	20.62	NonKeiki	3.62	5.98356	11.94	FOUNDER	#2	1999-02-21	YES	2001-02-14
Achatinella	decipiens	NONE	1998	1998-12-08	1995-06-12	1995	16.2	NonKeiki	5.2	3.49315	10	FOUNDER		1999-06-11	NO	1998-12-08
Achatinella	decipiens	NONE	1995	1995-11-22	1995-07-02 03:25:42	1995	6	Keiki	3	0.391389		F1	Poamoho	1999-07-01 03:25:42	NO	1995-11-22
Achatinella	decipiens	NONE	1999	1999-03-03	1995-08-01	1995	16.4	NonKeiki	5.4	3.58904	9.7	F1	Cage C	1999-07-31	NO	1999-03-03
Achatinella	decipiens	NONE	2001	2001-02-01	1995-10-01	1995	19.45	NonKeiki	2.45	5.34247	11.56	F1	#3	1999-09-30	YES	2001-02-01
Achatinella	decipiens	NONE	1995	1995-11-22	1995-10-29 04:34:17	1995	3.5	Keiki	0.5	0.0652316		F1	Poamoho	1999-10-28 04:34:17	NO	1995-11-22
Achatinella	decipiens	NONE	1996	1996-02-01	1995-11-26 08:00:00	1995	4.4	Keiki	1.4	0.182648		F1	Poamoho	1999-11-25 08:00:00	NO	1996-02-01
Achatinella	decipiens	NONE	1996	1996-05-13	1996-01-02 13:42:51	1996	5.76	Keiki	2.76	0.360078	3.52	F1	Poamoho	2000-01-01 13:42:51	NO	1996-05-13
Achatinella	decipiens	NONE	1996	1996-09-13	1996-09-13	1996	3	Keiki	0	0		F1		2000-09-12	NO	1996-09-13
Achatinella	decipiens	NONE	1996	1996-11-27	1996-10-10 09:08:34	1996	4	Keiki	1	0.130463		F1		2000-10-09 09:08:34	NO	1996-11-27
Achatinella	decipiens	NONE	1997	1997-06-11	1997-01-19 03:25:42	1997	6	Keiki	3	0.391389		F1	Poamoho	2001-01-18 03:25:42	NO	1997-06-11
Achatinella	decipiens	NONE	2001	2001-07-19	1997-01-21	1997	17.9	NonKeiki	0.9	4.49315	10.52	F1		2001-01-20	YES	2001-07-19
Achatinella	decipiens	NONE	2002	2002-03-26	1997-03-12	1997	18.9	NonKeiki	1.9	5.0411	10.84	F1	Cage A	2001-03-11	YES	2002-03-26
Achatinella	decipiens	NONE	1998	1998-04-16	1997-04-16	1997	11	NonKeiki	0	1		F1		2001-04-15	NO	1998-04-16
Achatinella	decipiens	NONE	2002	2002-06-06	1997-05-07	1997	18.98	NonKeiki	1.98	5.08493	11.15	F1	Cage A	2001-05-06	YES	2002-06-06
Achatinella	decipiens	NONE	2002	2002-06-06	1997-05-27	1997	18.88	NonKeiki	1.88	5.03014	11.18	F1	Cage A	2001-05-26	YES	2002-06-06
Achatinella	decipiens	NONE	1997	1997-06-11	1997-06-11	1997	3	Keiki	0	0		F1	Poamoho	2001-06-10	NO	1997-06-11
Achatinella	decipiens	NONE	1997	1997-09-29	1997-06-28 03:25:42	1997	4.95	Keiki	1.95	0.254403	8.78	F1	Poamoho	2001-06-27 03:25:42	NO	1997-09-29
Achatinella	decipiens	NONE	2002	2002-04-17	1997-09-06	1997	18.12	NonKeiki	1.12	4.6137	10.87	F1	Cage A	2001-09-05	YES	2002-04-17
Achatinella	decipiens	NONE	2002	2002-06-06	1997-10-08	1997	18.21	NonKeiki	1.21	4.66301	10.23	F1	Cage A	2001-10-07	YES	2002-06-06
Achatinella	decipiens	NONE	1998	1998-05-13	1997-12-21 03:25:42	1997	6	Keiki	3	0.391389		F1		2001-12-20 03:25:42	NO	1998-05-13
Achatinella	decipiens	NONE	1998	1998-04-16	1998-01-10 18:17:08	1998	5	Keiki	2	0.260926		F1		2002-01-09 18:17:08	NO	1998-04-16
Achatinella	decipiens	NONE	1998	1998-05-13	1998-02-06 18:17:08	1998	5	Keiki	2	0.260926		F1		2002-02-05 18:17:08	NO	1998-05-13
Achatinella	decipiens	NONE	1998	1998-04-29	1998-02-16 13:42:51	1998	4.5	Keiki	1.5	0.195695		F1		2002-02-15 13:42:51	NO	1998-04-29
Achatinella	decipiens	NONE	1998	1998-12-09	1998-06-01 12:34:17	1998	7	Keiki	4	0.521853		F1		2002-05-31 12:34:17	NO	1998-12-09
Achatinella	decipiens	NONE	1998	1998-09-29	1998-07-19 13:42:51	1998	4.5	Keiki	1.5	0.195695		F1		2002-07-18 13:42:51	NO	1998-09-29
Achatinella	decipiens	NONE	1998	1998-10-12	1998-08-25 09:08:34	1998	4	Keiki	1	0.130463		F1		2002-08-24 09:08:34	NO	1998-10-12
Achatinella	decipiens	NONE	2002	2002-06-06	1998-10-17 12:00:00	1998	16.5	NonKeiki	5.5	3.63699	10.49	F1	Cage A	2002-10-16 12:00:00	NO	2002-06-06
Achatinella	decipiens	NONE	2003	2003-06-25	1999-01-29	1999	17.74	NonKeiki	0.74	4.40548	11.9	F1	Cage A	2003-01-28	YES	2003-06-25
Achatinella	decipiens	NONE	2002	2002-02-15	1999-02-19 18:00:00	1999	15.15	NonKeiki	4.15	2.98973	10	F1	Cage A	2003-02-18 18:00:00	NO	2002-02-15
Achatinella	decipiens	NONE	2002	2002-04-17	1999-05-02 06:00:00	1999	15.09	NonKeiki	4.09	2.96096	11.01	F1	Cage A	2003-05-01 06:00:00	NO	2002-04-17
Achatinella	decipiens	NONE	2002	2002-04-17	1999-05-07 12:00:00	1999	15.06	NonKeiki	4.06	2.94658	9.49	F1	Cage A	2003-05-06 12:00:00	NO	2002-04-17
Achatinella	decipiens	NONE	2003	2003-04-14	1999-07-04	1999	16.8	NonKeiki	5.8	3.78082	10.6	F1		2003-07-03	NO	2003-04-14
Achatinella	decipiens	NONE	1999	1999-08-17	1999-08-17	1999	3	Keiki	0	0		F1		2003-08-16	NO	1999-08-17
Achatinella	decipiens	NONE	2003	2003-03-28	1999-09-05 12:00:00	1999	16.34	NonKeiki	5.34	3.56027	10.39	F1	Cage A	2003-09-04 12:00:00	NO	2003-03-28
Achatinella	decipiens	NONE	2002	2002-12-30	1999-09-12	1999	15.8	NonKeiki	4.8	3.30137	9.86	F1	Cage A	2003-09-11	NO	2002-12-30
Achatinella	decipiens	NONE	2002	2002-04-17	1999-10-01 12:00:00	1999	14.22	NonKeiki	3.22	2.54384	9.81	F1	Cage A	2003-09-30 12:00:00	NO	2002-04-17
Achatinella	decipiens	NONE	2005	2005-05-12	1999-10-17	1999	19.87	NonKeiki	2.87	5.5726	10.85	F1	Poamoho	2003-10-16	YES	2005-05-12
Achatinella	decipiens	NONE	2005	2005-05-12	1999-10-17	1999	19.87	NonKeiki	2.87	5.5726	10.85	F1	Poamoho	2003-10-16	YES	2005-05-12
Achatinella	decipiens	NONE	2003	2003-02-24	1999-11-22 18:00:00	1999	15.71	NonKeiki	4.71	3.25822	10.35	F1	Cage A	2003-11-21 18:00:00	NO	2003-02-24
Achatinella	decipiens	NONE	2003	2003-01-27	1999-11-28	1999	15.52	NonKeiki	4.52	3.16712	10.66	F1	Cage A	2003-11-27	NO	2003-01-27
Achatinella	decipiens	NONE	2003	2003-02-24	2000-01-17 18:00:00	2000	15.39	NonKeiki	4.39	3.10479	9.97	F1	Cage A	2004-01-16 18:00:00	NO	2003-02-24
Achatinella	decipiens	NONE	2003	2003-04-14	2000-01-26 12:00:00	2000	15.62	NonKeiki	4.62	3.21507	10	F1		2004-01-25 12:00:00	NO	2003-04-14
Achatinella	decipiens	NONE	2005	2005-03-09	2000-03-31	2000	18.72	NonKeiki	1.72	4.94247	11.68	F1	Cage A	2004-03-30	YES	2005-03-09
Achatinella	decipiens	NONE	2002	2002-04-17	2000-04-04	2000	13.16	NonKeiki	2.16	2.03562	9.06	F1	Cage A	2004-04-03	NO	2002-04-17
Achatinella	decipiens	NONE	2002	2002-07-30	2000-04-24	2000	13.64	NonKeiki	2.64	2.26575	9.36	F1	Cage A	2004-04-23	NO	2002-07-30
Achatinella	decipiens	NONE	2002	2002-05-07	2000-05-04 12:00:00	2000	13.1	NonKeiki	2.1	2.00685	9.34	F1	Cage A	2004-05-03 12:00:00	NO	2002-05-07
Achatinella	decipiens	NONE	2005	2005-03-09	2000-10-09	2000	17.76	NonKeiki	0.76	4.41644	11.17	F1	Cage A	2004-10-08	YES	2005-03-09
Achatinella	decipiens	NONE	2005	2005-04-13	2000-12-27	2000	17.54	NonKeiki	0.54	4.29589	9.75	F1	Poamoho	2004-12-26	YES	2005-04-13
Achatinella	decipiens	NONE	2002	2002-05-21	2001-02-22 12:00:00	2001	11.5	NonKeiki	0.5	1.23973	8.15	F2	Cage A	2005-02-21 12:00:00	NO	2002-05-21
Achatinella	decipiens	NONE	2003	2003-02-11	2001-02-26	2001	13	NonKeiki	2	1.9589	9.61	F2	Cage A	2005-02-25	NO	2003-02-11
Achatinella	decipiens	NONE	2004	2004-09-14	2001-05-21	2001	15.84	NonKeiki	4.84	3.32055	8.94	F2	Poamoho	2005-05-20	NO	2004-09-14
Achatinella	decipiens	NONE	2001	2001-08-15	2001-07-31 17:08:34	2001	3.3	Keiki	0.3	0.0391389		F2		2005-07-30 17:08:34	NO	2001-08-15
Achatinella	decipiens	NONE	2002	2002-03-01	2001-09-15 08:00:00	2001	6.5	Keiki	3.5	0.456621	5.44	F2		2005-09-14 08:00:00	NO	2002-03-01
Achatinella	decipiens	NONE	2006	2006-03-07	2001-10-09	2001	17.75	NonKeiki	0.75	4.41096	10.56	F2	Cage A	2005-10-08	YES	2006-03-07
Achatinella	decipiens	NONE	2001	2001-12-05	2001-12-05	2001	2.31	Keiki	0	0		F2	Cage A	2005-12-04	NO	2001-12-05
Achatinella	decipiens	NONE	2002	2002-07-19	2001-12-29 02:17:08	2001	7.24	Keiki	4.24	0.553164	6.01	F2	Poamoho	2005-12-28 02:17:08	NO	2002-07-19
Achatinella	decipiens	NONE	2002	2002-07-30	2002-01-01 11:25:42	2002	7.4	Keiki	4.4	0.574038	6.16	F2		2005-12-31 11:25:42	NO	2002-07-30
Achatinella	decipiens	NONE	2002	2002-05-07	2002-02-26 22:51:25	2002	4.45	Keiki	1.45	0.189172	4.05	F2	Cage A	2006-02-25 22:51:25	NO	2002-05-07
Achatinella	decipiens	NONE	2002	2002-03-26	2002-03-26	2002	2.97	Keiki	0	0	2.55	F2	Cage A	2006-03-25	NO	2002-03-26
Achatinella	decipiens	NONE	2002	2002-06-20	2002-04-17 16:00:00	2002	4.33	Keiki	1.33	0.173516	4.14	F2	Cage A	2006-04-16 16:00:00	NO	2002-06-20
Achatinella	decipiens	NONE	2002	2002-07-03	2002-04-24	2002	4.47	Keiki	1.47	0.191781	4.64	F2	Cage A	2006-04-23	NO	2002-07-03
Achatinella	decipiens	NONE	2002	2002-07-03	2002-05-05 10:17:08	2002	4.23	Keiki	1.23	0.16047	3.75	F2	Cage A	2006-05-04 10:17:08	NO	2002-07-03
Achatinella	decipiens	NONE	2007	2007-01-24	2002-05-16	2002	18.27	NonKeiki	1.27	4.69589	11.21	F2	Cage A	2006-05-15	YES	2007-01-24
Achatinella	decipiens	NONE	2002	2002-06-06	2002-05-26 12:34:17	2002	3.22	Keiki	0.22	0.0287019	2.94	F2	Cage A	2006-05-25 12:34:17	NO	2002-06-06
Achatinella	decipiens	NONE	2006	2006-03-07	2002-06-11 18:00:00	2002	16.71	NonKeiki	5.71	3.73767	9.94	F2	Cage A	2006-06-10 18:00:00	NO	2006-03-07
Achatinella	decipiens	NONE	2006	2006-05-30	2002-07-22	2002	16.96	NonKeiki	5.96	3.85753	10.09	F2	Cage A	2006-07-21	NO	2006-05-30
Achatinella	decipiens	NONE	2006	2006-05-04	2002-08-21	2002	16.64	NonKeiki	5.64	3.70411	9.76	F2	Cage A	2006-08-20	NO	2006-05-04
Achatinella	decipiens	NONE	2007	2007-03-07	2002-09-15	2002	17.87	NonKeiki	0.87	4.47671	10.44	F2	Cage A	2006-09-14	YES	2007-03-07
Achatinella	decipiens	NONE	2007	2007-05-04	2002-12-16	2002	17.7	NonKeiki	0.7	4.38356	10.41	F2	Cage A	2006-12-15	YES	2007-05-04
Achatinella	decipiens	NONE	2003	2003-01-13	2003-01-13	2003	2.14	Keiki	0	0	2.4	F2	Cage A	2007-01-12	NO	2003-01-13
Achatinella	decipiens	NONE	2006	2006-05-04	2003-02-17 06:00:00	2003	15.61	NonKeiki	4.61	3.21027	9.75	F2	Cage A	2007-02-16 06:00:00	NO	2006-05-04
Achatinella	decipiens	NONE	2006	2006-11-14	2003-04-22 18:00:00	2003	16.35	NonKeiki	5.35	3.56507	11.6	F2	Cage A	2007-04-21 18:00:00	NO	2006-11-14
Achatinella	decipiens	NONE	2006	2006-12-05	2003-04-28	2003	16.44	NonKeiki	5.44	3.60822	10.43	F2	Cage A	2007-04-27	NO	2006-12-05
Achatinella	decipiens	NONE	2007	2007-02-22	2003-05-26 06:00:00	2003	16.73	NonKeiki	5.73	3.74726	9.71	F2	Cage A	2007-05-25 06:00:00	NO	2007-02-22
Achatinella	decipiens	NONE	2003	2003-07-01	2003-06-17 04:34:17	2003	3.29	Keiki	0.29	0.0378343	2.67	F2	Poamoho	2007-06-16 04:34:17	NO	2003-07-01
Achatinella	decipiens	NONE	2006	2006-05-30	2003-06-30	2003	15	NonKeiki	4	2.91781	9.83	F2	Cage A	2007-06-29	NO	2006-05-30
Achatinella	decipiens	NONE	2004	2004-07-07	2003-08-17 17:08:34	2003	9.81	Keiki	6.81	0.888454	6.67	F2	Poamoho	2007-08-16 17:08:34	NO	2004-07-07
Achatinella	decipiens	NONE	2007	2007-02-22	2003-11-24 06:00:00	2003	15.69	NonKeiki	4.69	3.24863	9.94	F2	Cage A	2007-11-23 06:00:00	NO	2007-02-22
Achatinella	decipiens	NONE	2007	2007-03-07	2004-01-11 06:00:00	2004	15.49	NonKeiki	4.49	3.15274	9.85	F2	Cage A	2008-01-10 06:00:00	NO	2007-03-07
Achatinella	decipiens	NONE	2004	2004-05-17	2004-04-30 08:00:00	2004	3.35	Keiki	0.35	0.0456621	2.46	F2	Cage A	2008-04-29 08:00:00	NO	2004-05-17
Achatinella	decipiens	NONE	2006	2006-04-04	2004-06-07	2004	12.72	NonKeiki	1.72	1.82466	9.3	F2	Cage A	2008-06-06	NO	2006-04-04
Achatinella	decipiens	NONE	2005	2005-06-14	2005-06-10 16:00:00	2005	3.07	Keiki	0.07	0.00913242	2.61	F2	Cage A	2009-06-09 16:00:00	NO	2005-06-14
Achatinella	decipiens	NONE	2009	2009-05-07	2005-08-04 18:00:00	2005	16.75	NonKeiki	5.75	3.75685	9.18	F2	Cage A	2009-08-03 18:00:00	NO	2009-05-07
Achatinella	decipiens	NONE	2005	2005-08-08	2005-08-05 14:51:25	2005	3.05	Keiki	0.05	0.00652316	2.25	F2	Cage A	2009-08-04 14:51:25	NO	2005-08-08
Achatinella	decipiens	NONE	2010	2010-03-17	2005-08-08	2005	18.11	NonKeiki	1.11	4.60822	9.91	F2	Poamoho	2009-08-07	YES	2010-03-17
Achatinella	decipiens	NONE	2009	2009-09-14	2005-11-21 18:00:00	2005	16.87	NonKeiki	5.87	3.81438	8.26	F2	Cage A	2009-11-20 18:00:00	NO	2009-09-14
Achatinella	decipiens	NONE	2007	2007-10-02	2005-11-24 12:00:00	2005	12.78	NonKeiki	1.78	1.85342	11.5	F2	Cage A	2009-11-23 12:00:00	NO	2007-10-02
Achatinella	decipiens	NONE	2010	2010-04-14	2005-11-28	2005	17.69	NonKeiki	0.69	4.37808	9.76	F2	Cage A	2009-11-27	YES	2010-04-14
Achatinella	decipiens	NONE	2009	2009-02-23	2005-12-02 06:00:00	2005	15.65	NonKeiki	4.65	3.22945	9.05	F2	Cage A	2009-12-01 06:00:00	NO	2009-02-23
Achatinella	decipiens	NONE	2009	2009-09-14	2005-12-04	2005	16.8	NonKeiki	5.8	3.78082	8.51	F2	Cage A	2009-12-03	NO	2009-09-14
Achatinella	decipiens	NONE	2006	2006-01-12	2006-01-12	2006	2.8	Keiki	0	0	1.72	F2	Cage A	2010-01-11	NO	2006-01-12
Achatinella	decipiens	NONE	2009	2009-11-24	2006-01-16	2006	16.96	NonKeiki	5.96	3.85753	10.93	F2	Cage A	2010-01-15	NO	2009-11-24
Achatinella	decipiens	NONE	2006	2006-02-20	2006-02-20	2006	1.9	Keiki	0	0	1.4	F2	Cage A	2010-02-19	NO	2006-02-20
Achatinella	decipiens	NONE	2009	2009-02-09	2006-02-22 12:00:00	2006	15.1	NonKeiki	4.1	2.96575	9.1	F2	Cage A	2010-02-21 12:00:00	NO	2009-02-09
Achatinella	decipiens	NONE	2006	2006-05-04	2006-04-12 13:42:51	2006	3.45	Keiki	0.45	0.0587084	2.66	F2	Cage A	2010-04-11 13:42:51	NO	2006-05-04
Achatinella	decipiens	NONE	2009	2009-01-19	2006-04-23	2006	14.64	NonKeiki	3.64	2.74521	8.46	F2	Cage A	2010-04-22	NO	2009-01-19
Achatinella	decipiens	NONE	2006	2006-05-30	2006-05-06 16:00:00	2006	3.49	Keiki	0.49	0.0639269	2.54	F2	Cage A	2010-05-05 16:00:00	NO	2006-05-30
Achatinella	decipiens	NONE	2010	2010-02-15	2006-05-10 12:00:00	2006	16.78	NonKeiki	5.78	3.77123	9.85	F2	Cage A	2010-05-09 12:00:00	NO	2010-02-15
Achatinella	decipiens	NONE	2010	2010-04-14	2006-06-16 12:00:00	2006	16.9	NonKeiki	5.9	3.82877	11.11	F2	Cage A	2010-06-15 12:00:00	NO	2010-04-14
Achatinella	decipiens	NONE	2010	2010-01-21	2006-06-21	2006	16.4	NonKeiki	5.4	3.58904	9.89	F2	Cage A	2010-06-20	NO	2010-01-21
Achatinella	decipiens	NONE	2006	2006-08-20	2006-08-16 04:34:17	2006	3.08	Keiki	0.08	0.0104371	2.64	F2	Cage A	2010-08-15 04:34:17	NO	2006-08-20
Achatinella	decipiens	NONE	2010	2010-04-14	2006-09-10 06:00:00	2006	16.41	NonKeiki	5.41	3.59384	9.04	F2	Cage A	2010-09-09 06:00:00	NO	2010-04-14
Achatinella	decipiens	NONE	2010	2010-01-21	2006-10-02 06:00:00	2006	15.81	NonKeiki	4.81	3.30616	10.66	F2	Cage A	2010-10-01 06:00:00	NO	2010-01-21
Achatinella	decipiens	NONE	2009	2009-12-21	2006-10-16 18:00:00	2006	15.55	NonKeiki	4.55	3.18151	9.88	F2	Cage A	2010-10-15 18:00:00	NO	2009-12-21
Achatinella	decipiens	NONE	2007	2007-02-22	2006-11-08 06:51:25	2006	5.22	Keiki	2.22	0.289628	4.9	F2	Cage A	2010-11-07 06:51:25	NO	2007-02-22
Achatinella	decipiens	NONE	2009	2009-10-12	2006-11-10 06:00:00	2006	15.01	NonKeiki	4.01	2.9226	7.4	F2	Cage A	2010-11-09 06:00:00	NO	2009-10-12
Achatinella	decipiens	NONE	2007	2007-02-22	2006-11-19 17:08:34	2006	4.98	Keiki	1.98	0.258317	4.5	F2	Cage A	2010-11-18 17:08:34	NO	2007-02-22
Achatinella	decipiens	NONE	2007	2007-02-22	2006-11-25 21:42:51	2006	4.85	Keiki	1.85	0.241357	4.72	F2	Cage A	2010-11-24 21:42:51	NO	2007-02-22
Achatinella	decipiens	NONE	2006	2006-12-14	2006-11-29 17:08:34	2006	3.3	Keiki	0.3	0.0391389	2.45	F2	Cage A	2010-11-28 17:08:34	NO	2006-12-14
Achatinella	decipiens	NONE	2006	2006-12-14	2006-12-14	2006	2.8	Keiki	0	0	2.99	F2	Cage A	2010-12-13	NO	2006-12-14
Achatinella	decipiens	NONE	2007	2007-01-24	2006-12-17 09:08:34	2006	3.79	Keiki	0.79	0.103066	2.97	F2	Cage A	2010-12-16 09:08:34	NO	2007-01-24
Achatinella	decipiens	NONE	2007	2007-04-16	2007-04-01 17:08:34	2007	3.3	Keiki	0.3	0.0391389	3.4	F3	Cage A	2011-03-31 17:08:34	NO	2007-04-16
Achatinella	decipiens	NONE	2007	2007-05-04	2007-05-04	2007	2.65	Keiki	0	0	2	F3	Cage A	2011-05-03	NO	2007-05-04
Achatinella	decipiens	NONE	2010	2010-04-14	2007-07-24	2007	14.6	NonKeiki	3.6	2.72603	8.28	F3	Cage A	2011-07-23	NO	2010-04-14
Achatinella	decipiens	NONE	2012	2012-01-25	2007-10-22	2007	17.48	NonKeiki	0.48	4.26301	10.83	F3	Cage A	2011-10-21	YES	2012-01-25
Achatinella	decipiens	NONE	2010	2010-02-15	2007-10-24 12:00:00	2007	13.74	NonKeiki	2.74	2.3137	8.85	F3	Cage A	2011-10-23 12:00:00	NO	2010-02-15
Achatinella	decipiens	NONE	2009	2009-02-23	2007-12-24 18:00:00	2007	11.35	NonKeiki	0.35	1.16781	7.69	F3	Cage A	2011-12-23 18:00:00	NO	2009-02-23
Achatinella	decipiens	NONE	2008	2008-03-06	2008-02-10 17:08:34	2008	3.51	Keiki	0.51	0.0665362	2.84	F3	Cage A	2012-02-09 17:08:34	NO	2008-03-06
Achatinella	decipiens	NONE	2008	2008-03-18	2008-03-18	2008	2.92	Keiki	0	0	2.17	F3	Cage A	2012-03-17	NO	2008-03-18
Achatinella	decipiens	NONE	2010	2010-10-28	2008-06-26 18:00:00	2008	13.79	NonKeiki	2.79	2.33767	8.84	F3	Cage A	2012-06-25 18:00:00	NO	2010-10-28
Achatinella	decipiens	NONE	2008	2008-09-30	2008-07-14 20:34:17	2008	4.62	Keiki	1.62	0.21135	4.21	F3	Cage A	2012-07-13 20:34:17	NO	2008-09-30
Achatinella	decipiens	NONE	2010	2010-04-14	2008-08-01 12:00:00	2008	12.46	NonKeiki	1.46	1.7	7.78	F3	Cage A	2012-07-31 12:00:00	NO	2010-04-14
Achatinella	decipiens	NONE	2008	2008-11-28	2008-11-22 06:51:25	2008	3.12	Keiki	0.12	0.0156556	3.18	F3	Cage A	2012-11-21 06:51:25	NO	2008-11-28
Achatinella	decipiens	NONE	2009	2009-02-23	2008-12-06 21:42:51	2008	4.64	Keiki	1.64	0.21396	3.37	F3	Cage A	2012-12-05 21:42:51	NO	2009-02-23
Achatinella	decipiens	NONE	2009	2009-01-08	2008-12-25 16:00:00	2008	3.28	Keiki	0.28	0.0365297	3.16	F3	Cage A	2012-12-24 16:00:00	NO	2009-01-08
Achatinella	decipiens	NONE	2012	2012-04-06	2009-01-20 06:00:00	2009	15.61	NonKeiki	4.61	3.21027	10.12	F3	Cage A	2013-01-19 06:00:00	NO	2012-04-06
Achatinella	decipiens	NONE	2009	2009-02-09	2009-02-06 03:25:42	2009	3.06	Keiki	0.06	0.00782779	2.44	F3	Cage A	2013-02-05 03:25:42	NO	2009-02-09
Achatinella	decipiens	NONE	2009	2009-02-23	2009-02-23	2009	2.89	Keiki	0	0	2.08	F3	Cage A	2013-02-22	NO	2009-02-23
Achatinella	decipiens	NONE	2009	2009-03-19	2009-02-25 13:42:51	2009	3.45	Keiki	0.45	0.0587084	2.89	F3	Cage A	2013-02-24 13:42:51	NO	2009-03-19
Achatinella	decipiens	NONE	2010	2010-04-14	2009-04-09 11:25:42	2009	10.76	Keiki	7.76	1.01239	7.37	F3	Cage A	2013-04-08 11:25:42	NO	2010-04-14
Achatinella	decipiens	NONE	2009	2009-08-06	2009-04-21 08:00:00	2009	5.24	Keiki	2.24	0.292237	3.74	F3	Cage A	2013-04-20 08:00:00	NO	2009-08-06
Achatinella	decipiens	NONE	2012	2012-02-24	2009-05-19 06:00:00	2009	14.69	NonKeiki	3.69	2.76918	10.21	F3	Cage 1	2013-05-18 06:00:00	NO	2012-02-24
Achatinella	decipiens	NONE	2009	2009-06-10	2009-06-10	2009	2.14	Keiki	0	0	2.76	F3	Cage A	2013-06-09	NO	2009-06-10
Achatinella	decipiens	NONE	2009	2009-12-21	2009-06-28 06:51:25	2009	6.69	Keiki	3.69	0.481409	4.12	F3	Cage A	2013-06-27 06:51:25	NO	2009-12-21
Achatinella	decipiens	NONE	2009	2009-08-18	2009-08-18	2009	2.36	Keiki	0	0	2.01	F3	Cage A	2013-08-17	NO	2009-08-18
Achatinella	decipiens	NONE	2009	2009-11-10	2009-09-24 08:00:00	2009	3.98	Keiki	0.98	0.127854	2.64	F3	CageA	2013-09-23 08:00:00	NO	2009-11-10
Achatinella	decipiens	NONE	2009	2009-10-12	2009-10-12	2009	2.53	Keiki	0	0	2.31	F3	Cage A	2013-10-11	NO	2009-10-12
Achatinella	decipiens	NONE	2010	2010-11-09	2009-11-09 05:42:51	2009	10.66	Keiki	7.66	0.999348	7.64	F3	Cage A	2013-11-08 05:42:51	NO	2010-11-09
Achatinella	decipiens	NONE	2010	2010-01-21	2010-01-21	2010	2.38	Keiki	0	0	1.93	F3	Cage A	2014-01-20	NO	2010-01-21
Achatinella	decipiens	NONE	2013	2013-04-13	2010-02-27 18:00:00	2010	15.43	NonKeiki	4.43	3.12397	10.59	F3	Cage A	2014-02-26 18:00:00	NO	2013-04-13
Achatinella	decipiens	NONE	2010	2010-03-15	2010-03-15	2010	2.46	Keiki	0	0	2.24	F3	Cage A	2014-03-14	NO	2010-03-15
Achatinella	decipiens	NONE	2014	2014-06-11	2010-04-13	2010	17.3	NonKeiki	0.3	4.16438	10.9	F3		2014-04-12	YES	2014-06-11
Achatinella	decipiens	NONE	2012	2012-02-11	2012-01-11 01:08:34	2012	3.65	Keiki	0.65	0.084801	3.29	F3		2016-01-10 01:08:34	NO	2012-02-11
Achatinella	decipiens	NONE	2013	2013-03-30	2012-09-17 04:34:17	2012	7.07	Keiki	4.07	0.530985	5.65	F3		2016-09-16 04:34:17	NO	2013-03-30
Achatinella	decipiens	NONE	2013	2013-10-30	2013-03-01 14:51:25	2013	8.09	Keiki	5.09	0.664057	6.14	F4	Cage A	2017-02-28 14:51:25	NO	2013-10-30
Achatinella	decipiens	NONE	2013	2013-11-19	2013-11-19	2013	2.13	Keiki	0	0	1.91	F4	Cage A	2017-11-18	NO	2013-11-19
Achatinella	decipiens	NONE	2014	2014-06-11	2014-05-03 21:42:51	2014	3.8	Keiki	0.8	0.104371	4	F4		2018-05-02 21:42:51	NO	2014-06-11
