# Supplementary material for: Demographic and genetic factors in the recovery or demise of ex situ populations following a severe bottleneck in fifteen species of Hawaiian tree snails
Source: PeerJ. 2015 Nov 12;3:e1406. doi: 10.7717/peerj.1406 (PMC4647602; doi:10.7717/peerj.1406)
Supplement: Supplemental Information 4 [file peerj-03-1406-s008.xls]

## Sheet: Sheet1
GENUS	SPECIES	ID	YEAR COLLECTED	DATE COLLECTED	BIRTHDATE	BIRTHYEAR	LENGTH	Age Class	Calc1	Age_Calc	WIDTH	Generation	CAGE	AgeAtDeath	Maturity	AliveAtMaturity?	DATE COLLECTED
Achatinella	fulgens	NONE	2007	2007-05-05	2002-10-25 09:36:00	2002	21.73	NonKeiki	10.73	4.52767	11.92		Pia Valley	non-juvenile	2006-10-24 09:36:00	yes	2007-05-05
Achatinella	fulgens	NONE	2007	2007-05-05	2002-09-09 19:12:00	2002	22.11	NonKeiki	11.11	4.6526	11.49		Pia Valley	non-juvenile	2006-09-08 19:12:00	yes	2007-05-05
Achatinella	fulgens	NONE	2006	2006-11-17	2002-02-24	2002	22.35	NonKeiki	11.35	4.73151	12.9		Kului Gulch	non-juvenile	2006-02-23	yes	2006-11-17
Achatinella	fulgens	NONE	2007	2007-06-01	2002-07-16	2002	22.8	NonKeiki	11.8	4.87945	11.7		Pia Valley	non-juvenile	2006-07-15	yes	2007-06-01
Achatinella	fulgens	NONE	2007	2007-01-25	2002-01-22	2002	23.2	NonKeiki	12.2	5.01096	12.7		Kului Gulch	non-juvenile	2006-01-21	yes	2007-01-25
Achatinella	fulgens	NONE	2007	2007-07-13	2002-07-10	2002	23.2	NonKeiki	12.2	5.01096	14.82		Pia Valley	non-juvenile	2006-07-09	yes	2007-07-13
Achatinella	fulgens	NONE	2007	2007-06-29	2002-06-23 14:24:00	2002	23.22	NonKeiki	12.22	5.01753	14.59		Pia Valley	non-juvenile	2006-06-22 14:24:00	yes	2007-06-29
Achatinella	fulgens	NONE	2007	2007-12-20	2002-12-11	2002	23.25	NonKeiki	12.25	5.0274	11.21		Pia East 0906	non-juvenile	2006-12-10	yes	2007-12-20
Achatinella	fulgens	NONE	2008	2008-01-08	2002-11-06	2002	23.7	NonKeiki	12.7	5.17534	12.65		Kului Gulch	non-juvenile	2006-11-05	yes	2008-01-08
Achatinella	fulgens	NONE	2007	2007-08-25	2003-07-03 14:24:00	2003	20.57	NonKeiki	9.57	4.1463	13.72		Pia Valley	non-juvenile	2007-07-02 14:24:00	yes	2007-08-25
Achatinella	fulgens	NONE	2007	2007-06-29	2003-02-01 19:12:00	2003	21.36	NonKeiki	10.36	4.40603	13.47		Pia Valley	non-juvenile	2007-01-31 19:12:00	yes	2007-06-29
Achatinella	fulgens	NONE	2008	2008-06-02	2003-10-24 09:36:00	2003	21.98	NonKeiki	10.98	4.60986	11.67		Kului Gulch	non-juvenile	2007-10-23 09:36:00	yes	2008-06-02
Achatinella	fulgens	NONE	2008	2008-05-16	2003-03-04 04:48:00	2003	23.79	NonKeiki	12.79	5.20493	12.2		Kului Gulch	non-juvenile	2007-03-03 04:48:00	yes	2008-05-16
Achatinella	fulgens	NONE	2008	2008-12-03	2003-08-13 19:12:00	2003	24.11	NonKeiki	13.11	5.31014	11.32		Kului Gulch	non-juvenile	2007-08-12 19:12:00	yes	2008-12-03
Achatinella	fulgens	NONE	2008	2008-11-14	2003-04-05 04:48:00	2003	25.04	NonKeiki	14.04	5.61589	12.6		Kului Gulch	non-juvenile	2007-04-04 04:48:00	yes	2008-11-14
Achatinella	fulgens	NONE	2006	2006-09-15	2004-05-17	2004	15.05	NonKeiki	4.05	2.33151	10.15		Pia East 0906	non-juvenile	2008-05-16	no	2006-09-15
Achatinella	fulgens	NONE	2007	2007-03-23	2004-03-09	2004	17.2	NonKeiki	6.2	3.03836	11.5		Kului Gulch	non-juvenile	2008-03-08	no	2007-03-23
Achatinella	fulgens	NONE	2008	2008-03-07	2005-12-14 04:48:00	2005	14.74	NonKeiki	3.74	2.22959	11.44		Pia Valley	non-juvenile	2009-12-13 04:48:00	no	2008-03-07
Achatinella	fulgens	NONE	2009	2009-09-14	2005-11-20 14:24:00	2005	19.57	NonKeiki	8.57	3.81753	8.57		Pia Valley	non-juvenile	2009-11-19 14:24:00	no	2009-09-14
Achatinella	fulgens	NONE	2006	2006-12-18	2006-12-18	2006	2.45	Keiki	-0.55	0	2.5		Pia Valley	juvenile	2010-12-17	no	2006-12-18
Achatinella	fulgens	NONE	2007	2007-01-12	2006-12-11 05:38:49	2006	3.54	Keiki	0.54	0.0870266	2.86		Pia Valley	juvenile	2010-12-10 05:38:49	no	2007-01-12
Achatinella	fulgens	NONE	2007	2007-02-09	2006-12-23 22:35:17	2006	3.8	Keiki	0.8	0.128928	2.9		Pia Valley	juvenile	2010-12-22 22:35:17	no	2007-02-09
Achatinella	fulgens	NONE	2006	2006-08-11	2006-04-21 05:38:49	2006	4.9	Keiki	1.9	0.306205	3.6		Kului Gulch	juvenile	2010-04-20 05:38:49	no	2006-08-11
Achatinella	fulgens	NONE	2008	2008-10-03	2006-09-04 04:48:00	2006	14.29	NonKeiki	3.29	2.08164	9.35		Pia Valley	non-juvenile	2010-09-03 04:48:00	no	2008-10-03
Achatinella	fulgens	NONE	2008	2008-06-16	2006-04-29	2006	14.45	NonKeiki	3.45	2.13425	9.12		Kului Gulch	non-juvenile	2010-04-28	no	2008-06-16
Achatinella	fulgens	NONE	2008	2008-10-03	2006-06-11	2006	15	NonKeiki	4	2.31507	10		Pia Valley	non-juvenile	2010-06-10	no	2008-10-03
Achatinella	fulgens	NONE	2008	2008-06-16	2006-02-19 14:24:00	2006	15.02	NonKeiki	4.02	2.32164	9.54		Kului Gulch	non-juvenile	2010-02-18 14:24:00	no	2008-06-16
Achatinella	fulgens	NONE	2009	2009-09-24	2006-12-25 14:24:00	2006	16.32	NonKeiki	5.32	2.74904	9.65		Kului Gulch	non-juvenile	2010-12-24 14:24:00	no	2009-09-24
Achatinella	fulgens	NONE	2009	2009-08-17	2006-11-10 09:36:00	2006	16.38	NonKeiki	5.38	2.76877	7.22		Kului Gulch	non-juvenile	2010-11-09 09:36:00	no	2009-08-17
Achatinella	fulgens	NONE	2009	2009-09-24	2006-12-05 04:48:00	2006	16.49	NonKeiki	5.49	2.80493	9.23		Kului Gulch	non-juvenile	2010-12-04 04:48:00	no	2009-09-24
Achatinella	fulgens	NONE	2009	2009-05-20	2006-07-21 14:24:00	2006	16.57	NonKeiki	5.57	2.83123	10.34		Pia East 0906	non-juvenile	2010-07-20 14:24:00	no	2009-05-20
Achatinella	fulgens	NONE	2009	2009-08-10	2006-09-28 09:36:00	2006	16.68	NonKeiki	5.68	2.8674	6.86		Pia Valley	non-juvenile	2010-09-27 09:36:00	no	2009-08-10
Achatinella	fulgens	NONE	2009	2009-03-18	2006-04-18 09:36:00	2006	16.83	NonKeiki	5.83	2.91671	8.51		Kului Gulch	non-juvenile	2010-04-17 09:36:00	no	2009-03-18
Achatinella	fulgens	NONE	2009	2009-09-08	2006-09-09 09:36:00	2006	17.08	NonKeiki	6.08	2.9989	7.42		Kului Gulch	non-juvenile	2010-09-08 09:36:00	no	2009-09-08
Achatinella	fulgens	NONE	2009	2009-09-14	2006-05-19 14:24:00	2006	18.07	NonKeiki	7.07	3.32438	8.6		Pia Valley	non-juvenile	2010-05-18 14:24:00	no	2009-09-14
Achatinella	fulgens	NONE	2010	2010-09-23	2006-03-19	2006	21.7	NonKeiki	10.7	4.51781	11.91		Pia Valley	non-juvenile	2010-03-18	yes	2010-09-23
Achatinella	fulgens	NONE	2007	2007-07-13	2007-07-04 04:14:07	2007	3.15	Keiki	0.15	0.0241741	2.52		Pia Valley	juvenile	2011-07-03 04:14:07	no	2007-07-13
Achatinella	fulgens	NONE	2007	2007-06-15	2007-06-05 14:07:03	2007	3.16	Keiki	0.16	0.0257857	2.61		Pia Valley	juvenile	2011-06-04 14:07:03	no	2007-06-15
Achatinella	fulgens	NONE	2007	2007-02-09	2007-01-17 15:31:45	2007	3.38	Keiki	0.38	0.0612409	3.22		Kului Gulch	juvenile	2011-01-16 15:31:45	no	2007-02-09
Achatinella	fulgens	NONE	2007	2007-10-07	2007-09-13 11:17:38	2007	3.4	Keiki	0.4	0.0644641	2.19		Pia Valley	juvenile	2011-09-12 11:17:38	no	2007-10-07
Achatinella	fulgens	NONE	2007	2007-10-19	2007-09-19	2007	3.51	Keiki	0.51	0.0821918	2.85		Kului Gulch	juvenile	2011-09-18	no	2007-10-19
Achatinella	fulgens	NONE	2007	2007-11-25	2007-10-14 19:45:52	2007	3.7	Keiki	0.7	0.112812	2.65		Pia East 0906	juvenile	2011-10-13 19:45:52	no	2007-11-25
Achatinella	fulgens	NONE	2007	2007-10-07	2007-08-19 04:14:07	2007	3.83	Keiki	0.83	0.133763	3.55		Pia Valley	juvenile	2011-08-18 04:14:07	no	2007-10-07
Achatinella	fulgens	NONE	2007	2007-10-01	2007-08-07 21:10:35	2007	3.92	Keiki	0.92	0.148268	3.01		Pia East	juvenile	2011-08-06 21:10:35	no	2007-10-01
Achatinella	fulgens	NONE	2007	2007-07-27	2007-05-29 04:14:07	2007	4	Keiki	1	0.16116	3.75		Pia Valley	juvenile	2011-05-28 04:14:07	no	2007-07-27
Achatinella	fulgens	NONE	2007	2007-03-27	2007-01-21 07:03:31	2007	4.1	Keiki	1.1	0.177276	3.35		Kului Gulch	juvenile	2011-01-20 07:03:31	no	2007-03-27
Achatinella	fulgens	NONE	2007	2007-07-27	2007-04-26 19:45:52	2007	4.55	Keiki	1.55	0.249799	4.6		Pia Valley	juvenile	2011-04-25 19:45:52	no	2007-07-27
Achatinella	fulgens	NONE	2007	2007-07-13	2007-03-30 07:03:31	2007	4.78	Keiki	1.78	0.286865	3.42		Pia Valley	juvenile	2011-03-29 07:03:31	no	2007-07-13
Achatinella	fulgens	NONE	2007	2007-11-16	2007-07-23 16:56:28	2007	4.96	Keiki	1.96	0.315874	3.62		Kului Gulch	juvenile	2011-07-22 16:56:28	no	2007-11-16
Achatinella	fulgens	NONE	2007	2007-10-07	2007-06-07 05:38:49	2007	5.07	Keiki	2.07	0.333602	3.95		Kului Gulch	juvenile	2011-06-06 05:38:49	no	2007-10-07
Achatinella	fulgens	NONE	2008	2008-01-25	2007-09-16 09:52:56	2007	5.22	Keiki	2.22	0.357776	3.62		Kului Gulch	juvenile	2011-09-15 09:52:56	no	2008-01-25
Achatinella	fulgens	NONE	2007	2007-08-10	2007-03-27 16:56:28	2007	5.3	Keiki	2.3	0.370669	3.78		Kului Gulch	juvenile	2011-03-26 16:56:28	no	2007-08-10
Achatinella	fulgens	NONE	2008	2008-12-05	2007-10-22 14:24:00	2007	11.37	NonKeiki	0.37	1.12164	7.21		Pia East 0906	non-juvenile	2011-10-21 14:24:00	no	2008-12-05
Achatinella	fulgens	NONE	2009	2009-09-08	2007-04-21 19:12:00	2007	15.21	NonKeiki	4.21	2.38411	7.21		Pia Valley	non-juvenile	2011-04-20 19:12:00	no	2009-09-08
Achatinella	fulgens	NONE	2009	2009-11-20	2007-06-20 14:24:00	2007	15.32	NonKeiki	4.32	2.42027	8.7		Pia East 0906	non-juvenile	2011-06-19 14:24:00	no	2009-11-20
Achatinella	fulgens	NONE	2009	2009-11-28	2007-05-23 14:24:00	2007	15.62	NonKeiki	4.62	2.5189	9.74		Kului Gulch	non-juvenile	2011-05-22 14:24:00	no	2009-11-28
Achatinella	fulgens	NONE	2009	2009-11-20	2007-04-16 19:12:00	2007	15.86	NonKeiki	4.86	2.59781	9.42		Pia Valley	non-juvenile	2011-04-15 19:12:00	no	2009-11-20
Achatinella	fulgens	NONE	2009	2009-10-05	2007-01-16 09:36:00	2007	16.23	NonKeiki	5.23	2.71945	7		Pia Valley	non-juvenile	2011-01-15 09:36:00	no	2009-10-05
Achatinella	fulgens	NONE	2010	2010-07-07	2007-09-28	2007	16.4	NonKeiki	5.4	2.77534	10		Pia Valley	non-juvenile	2011-09-27	no	2010-07-07
Achatinella	fulgens	NONE	2012	2012-04-23	2007-05-31 19:12:00	2007	22.86	NonKeiki	11.86	4.89918	13.29		Pia East	non-juvenile	2011-05-30 19:12:00	yes	2012-04-23
Achatinella	fulgens	NONE	2008	2008-12-29	2008-12-29	2008	2.86	Keiki	-0.14	0	2.68		Kului Gulch	juvenile	2012-12-28	no	2008-12-29
Achatinella	fulgens	NONE	2008	2008-06-26	2008-04-28 18:21:10	2008	3.99	Keiki	0.99	0.159549	3.16		Kului Gulch	juvenile	2012-04-27 18:21:10	no	2008-06-26
Achatinella	fulgens	NONE	2008	2008-11-04	2008-08-30 02:49:24	2008	4.12	Keiki	1.12	0.1805	3.54		Kului Gulch	juvenile	2012-08-29 02:49:24	no	2008-11-04
Achatinella	fulgens	NONE	2008	2008-10-03	2008-06-16 04:14:07	2008	4.85	Keiki	1.85	0.298147	3.31		Kului Gulch	juvenile	2012-06-15 04:14:07	no	2008-10-03
Achatinella	fulgens	NONE	2010	2010-10-07	2008-03-16	2008	15.75	NonKeiki	4.75	2.56164	9.66		Pia Valley	non-juvenile	2012-03-15	no	2010-10-07
Achatinella	fulgens	NONE	2012	2012-02-13	2008-05-05	2008	19.45	NonKeiki	8.45	3.77808	12.46		Kului Gulch	non-juvenile	2012-05-04	no	2012-02-13
Achatinella	fulgens	NONE	2011	2011-12-20	2009-03-06	2009	16.45	NonKeiki	5.45	2.79178	13.3		Pia Valley	non-juvenile	2013-03-05	no	2011-12-20
Achatinella	fulgens	NONE	2012	2012-01-03	2009-03-12 19:12:00	2009	16.51	NonKeiki	5.51	2.81151	11.65		Pia Valley	non-juvenile	2013-03-11 19:12:00	no	2012-01-03
Achatinella	fulgens	NONE	2011	2011-05-03	2011-05-03	2011	2.52	Keiki	-0.48	0	2.56		Pia East 0906	juvenile	2015-05-02	no	2011-05-03
