# Supplementary material for: Demographic and genetic factors in the recovery or demise of ex situ populations following a severe bottleneck in fifteen species of Hawaiian tree snails
Source: PeerJ. 2015 Nov 12;3:e1406. doi: 10.7717/peerj.1406 (PMC4647602; doi:10.7717/peerj.1406)
Supplement: Supplemental Information 7 [file peerj-03-1406-s011.xls]

## Sheet: Sheet1
GENUS	SPECIES	ID	YEAR COLLECTED	DATE COLLECTED	BIRTHDATE	BIRTHYEAR	LENGTH	Age Class	Calc1	Age_Calc	WIDTH	Generation	CAGE	Maturity	AliveAtMaturity?	DATE COLLECTED	1998	1999	2000	2001	2002	2003	2004	2005	2006	2007	2008	2009	2010	2011	2012	SUMMat	LivedToMaturity?
Achatinella	livida	NONE	1997	1997-09-18	1993-09-19	1993	16	NonKeiki	0	4		FOUNDER		1997-03-19 12:00:00	YES	1997-09-18
Achatinella	livida	NONE	1997	1997-09-30	1993-10-01	1993	16	NonKeiki	0	4		FOUNDER		1997-03-31 12:00:00	YES	1997-09-30
Achatinella	livida	NONE	1997	1997-07-06	1994-01-18	1994	15	NonKeiki	5	3.46575		FOUNDER		1997-07-18 12:00:00	NO	1997-07-06
Achatinella	livida	NONE	1998	1998-02-04	1994-02-05	1994	16	NonKeiki	0	4		FOUNDER		1997-08-05 12:00:00	YES	1998-02-04
Achatinella	livida	NONE	1998	1998-05-28	1994-05-29	1994	16	NonKeiki	0	4		FOUNDER		1997-11-26 12:00:00	YES	1998-05-28
Achatinella	livida	NONE	1999	1999-12-06	1996-04-15 04:48:00	1996	15.36	NonKeiki	5.36	3.64329	9.84	FOUNDER		1999-10-14 16:48:00	YES	1999-12-06
Achatinella	livida	NONE	2000	2000-07-21	1996-05-31	1996	16.2	NonKeiki	0.2	4.14247		FOUNDER		1999-11-29 12:00:00	YES	2000-07-21
Achatinella	livida	NONE	1997	1997-07-28	1997-04-19	1997	4.7	Keiki	1.7	0.273973		F1		2000-10-17 12:00:00	NO	1997-07-28
Achatinella	livida	NONE	2003	2003-06-24	1998-07-01 04:48:00	1998	17.38	NonKeiki	1.38	4.98301	14.45	F1	Adults	2001-12-29 16:48:00	YES	2003-06-24
Achatinella	livida	NONE	2003	2003-12-04	1998-08-24	1998	17.8	NonKeiki	1.8	5.28219	10.6	F1	Adults	2002-02-21 12:00:00	YES	2003-12-04
Achatinella	livida	NONE	2002	2002-06-07	1999-01-19 14:24:00	1999	14.83	NonKeiki	4.83	3.38192	9.12	F1	Adults	2002-07-20 02:24:00	NO	2002-06-07
Achatinella	livida	NONE	2003	2003-10-21	1999-04-23	1999	16.7	NonKeiki	0.7	4.49863	10.6	F1	Adults	2002-10-21 12:00:00	YES	2003-10-21
Achatinella	livida	NONE	2001	2001-10-12	1999-05-01 19:12:00	1999	12.94	NonKeiki	2.94	2.44986	3.54	F1		2002-10-30 07:12:00	NO	2001-10-12
Achatinella	livida	NONE	2002	2002-03-01	1999-05-21 04:48:00	1999	13.61	NonKeiki	3.61	2.78027	8.62	F1	Adults	2002-11-18 16:48:00	NO	2002-03-01
Achatinella	livida	NONE	2004	2004-07-27	1999-08-06 19:12:00	1999	17.37	NonKeiki	1.37	4.97589	10.8	F1	Adults	2003-02-04 07:12:00	YES	2004-07-27
Achatinella	livida	NONE	1999	1999-12-21	1999-12-06 07:03:31	1999	3.25	Keiki	0.25	0.0402901		F1		2003-06-05 19:03:31	NO	1999-12-21
Achatinella	livida	NONE	2000	2000-04-28	2000-01-13 02:49:24	2000	4.8	Keiki	1.8	0.290089		F1		2003-07-13 14:49:24	NO	2000-04-28
Achatinella	livida	NONE	2000	2000-04-11	2000-02-03 08:28:14	2000	4.15	Keiki	1.15	0.185334		F1		2003-08-03 20:28:14	NO	2000-04-11
Achatinella	livida	NONE	2003	2003-04-15	2000-02-05 19:12:00	2000	14.44	NonKeiki	4.44	3.18959	9.65	F1	Adults	2003-08-06 07:12:00	NO	2003-04-15
Achatinella	livida	NONE	2000	2000-02-29	2000-02-29	2000	2.9	Keiki	0	0		F1		2003-08-29 12:00:00	NO	2000-02-29
Achatinella	livida	NONE	2002	2002-06-07	2000-04-28	2000	12.25	NonKeiki	2.25	2.10959	8.42	F1	Adults	2003-10-27 12:00:00	NO	2002-06-07
Achatinella	livida	NONE	2000	2000-09-12	2000-05-17 08:28:14	2000	5	Keiki	2	0.322321		F1		2003-11-15 20:28:14	NO	2000-09-12
Achatinella	livida	NONE	2003	2003-05-01	2000-05-29	2000	13.9	NonKeiki	3.9	2.92329	8.95	F1	Adults	2003-11-27 12:00:00	NO	2003-05-01
Achatinella	livida	NONE	2003	2003-10-07	2000-06-04	2000	14.75	NonKeiki	4.75	3.34247	14.3	F1	Adults	2003-12-03 12:00:00	NO	2003-10-07
Achatinella	livida	NONE	2000	2000-08-03	2000-07-10 11:17:38	2000	3.4	Keiki	0.4	0.0644641		F1		2004-01-08 23:17:38	NO	2000-08-03
Achatinella	livida	NONE	2001	2001-04-12	2000-07-24 05:38:49	2000	7.45	Keiki	4.45	0.717164	6.1	F1		2004-01-22 17:38:49	NO	2001-04-12
Achatinella	livida	NONE	2000	2000-10-24	2000-09-21 15:31:45	2000	3.55	Keiki	0.55	0.0886382		F1		2004-03-22 03:31:45	NO	2000-10-24
Achatinella	livida	NONE	2000	2000-12-19	2000-09-30	2000	4.36	Keiki	1.36	0.219178		F1		2004-03-30 12:00:00	NO	2000-12-19
Achatinella	livida	NONE	2005	2005-04-07	2000-10-13 04:48:00	2000	16.68	NonKeiki	0.68	4.48438	9.65	F1	Adults	2004-04-12 16:48:00	YES	2005-04-07
Achatinella	livida	NONE	2000	2000-12-19	2000-10-24 02:49:24	2000	3.95	Keiki	0.95	0.153102		F1		2004-04-23 14:49:24	NO	2000-12-19
Achatinella	livida	NONE	2000	2000-11-08	2000-11-08	2000	1.83	Keiki	0	0		F1		2004-05-08 12:00:00	NO	2000-11-08
Achatinella	livida	NONE	2002	2002-03-15	2000-11-21 14:24:00	2000	10.63	NonKeiki	0.63	1.31068	7.62	F1		2004-05-22 02:24:00	NO	2002-03-15
Achatinella	livida	NONE	2001	2001-11-08	2001-01-26 02:49:24	2001	7.86	Keiki	4.86	0.783239	6.53	F1		2004-07-26 14:49:24	NO	2001-11-08
Achatinella	livida	NONE	2001	2001-03-29	2001-02-01 02:49:24	2001	3.95	Keiki	0.95	0.153102		F1		2004-08-01 14:49:24	NO	2001-03-29
Achatinella	livida	NONE	2005	2005-12-15	2001-03-05	2001	17.1	NonKeiki	1.1	4.78356	9.45	F1	Adults	2004-09-02 12:00:00	YES	2005-12-15
Achatinella	livida	NONE	2001	2001-06-06	2001-03-24 11:17:38	2001	4.25	Keiki	1.25	0.20145		F1		2004-09-21 23:17:38	NO	2001-06-06
Achatinella	livida	NONE	2001	2001-09-27	2001-03-25 16:56:28	2001	6.15	Keiki	3.15	0.507655	5.4	F1		2004-09-23 04:56:28	NO	2001-09-27
Achatinella	livida	NONE	2005	2005-08-10	2001-04-13 09:36:00	2001	16.46	NonKeiki	0.46	4.32767	9.35	F1	Adults	2004-10-11 21:36:00	YES	2005-08-10
Achatinella	livida	NONE	2005	2005-08-01	2001-04-20	2001	16.4	NonKeiki	0.4	4.28493	8.7	F1	Adults	2004-10-18 12:00:00	YES	2005-08-01
Achatinella	livida	NONE	2005	2005-11-04	2001-05-20	2001	16.65	NonKeiki	0.65	4.46301	9.2	F1	Adults	2004-11-17 12:00:00	YES	2005-11-04
Achatinella	livida	NONE	2002	2002-06-07	2001-06-20 05:38:49	2001	8.98	Keiki	5.98	0.963739	6.65	F1	Adults	2004-12-18 17:38:49	NO	2002-06-07
Achatinella	livida	NONE	2002	2002-10-12	2001-06-22 09:36:00	2001	10.62	NonKeiki	0.62	1.30575	7.61	F1		2004-12-20 21:36:00	NO	2002-10-12
Achatinella	livida	NONE	2001	2001-12-21	2001-06-24 14:07:03	2001	6.05	Keiki	3.05	0.491539	5.16	F1		2004-12-23 02:07:03	NO	2001-12-21
Achatinella	livida	NONE	2001	2001-10-12	2001-07-15 04:14:07	2001	4.51	Keiki	1.51	0.243352	3.89	F1		2005-01-12 16:14:07	NO	2001-10-12
Achatinella	livida	NONE	2002	2002-03-08	2001-07-22 04:14:07	2001	6.89	Keiki	3.89	0.626914	5.37	F1	Cage 2	2005-01-19 16:14:07	NO	2002-03-08
Achatinella	livida	NONE	2001	2001-11-08	2001-07-27 11:17:38	2001	4.76	Keiki	1.76	0.283642	4.25	F1		2005-01-24 23:17:38	NO	2001-11-08
Achatinella	livida	NONE	2001	2001-10-25	2001-08-09 12:42:21	2001	4.3	Keiki	1.3	0.209508		F1		2005-02-07 00:42:21	NO	2001-10-25
Achatinella	livida	NONE	2001	2001-11-08	2001-08-15 07:03:31	2001	4.44	Keiki	1.44	0.232071	3.94	F1		2005-02-12 19:03:31	NO	2001-11-08
Achatinella	livida	NONE	2006	2006-03-10	2001-09-02 04:48:00	2001	16.73	NonKeiki	0.73	4.52	8.5	F1	Keiki 2	2005-03-02 16:48:00	YES	2006-03-10
Achatinella	livida	NONE	2002	2002-02-01	2001-09-09 21:10:35	2001	5.45	Keiki	2.45	0.394843	5	F1	Adults	2005-03-10 09:10:35	NO	2002-02-01
Achatinella	livida	NONE	2001	2001-09-27	2001-09-27	2001	2.7	Keiki	0	0		F1		2005-03-27 12:00:00	NO	2001-09-27
Achatinella	livida	NONE	2005	2005-04-21	2001-09-28	2001	15.2	NonKeiki	5.2	3.56438	8.19	F1	Keiki	2005-03-28 12:00:00	YES	2005-04-21
Achatinella	livida	NONE	2002	2002-08-02	2001-10-15 09:52:56	2001	7.94	Keiki	4.94	0.796132	6.88	F1	Adults	2005-04-14 21:52:56	NO	2002-08-02
Achatinella	livida	NONE	2002	2002-04-12	2001-10-17 12:42:21	2001	6	Keiki	3	0.483481	5.75	F1		2005-04-17 00:42:21	NO	2002-04-12
Achatinella	livida	NONE	2001	2001-12-21	2001-10-29 01:24:42	2001	3.9	Keiki	0.9	0.145044	3.75	F1		2005-04-28 13:24:42	NO	2001-12-21
Achatinella	livida	NONE	2006	2006-03-27	2001-11-18	2001	16.5	NonKeiki	0.5	4.35616	9.3	F1	Keiki	2005-05-18 12:00:00	YES	2006-03-27
Achatinella	livida	NONE	2002	2002-04-12	2001-11-21 19:45:52	2001	5.4	Keiki	2.4	0.386785	3.94	F1		2005-05-22 07:45:52	NO	2002-04-12
Achatinella	livida	NONE	2002	2002-05-10	2001-11-25 02:49:24	2001	5.82	Keiki	2.82	0.454472	5.4	F1	Adults	2005-05-25 14:49:24	NO	2002-05-10
Achatinella	livida	NONE	2007	2007-04-09	2001-12-02	2001	17.9	NonKeiki	1.9	5.35342	10.75	F1	Keiki	2005-06-01 12:00:00	YES	2007-04-09
Achatinella	livida	NONE	2002	2002-07-03	2001-12-03 19:45:52	2001	6.59	Keiki	3.59	0.578566	5.51	F1	Adults	2005-06-03 07:45:52	NO	2002-07-03
Achatinella	livida	NONE	2006	2006-11-20	2001-12-12 19:12:00	2001	17.32	NonKeiki	1.32	4.94027	10.49	F1	Adults	2005-06-12 07:12:00	YES	2006-11-20
Achatinella	livida	NONE	2002	2002-05-10	2001-12-13 22:35:17	2001	5.5	Keiki	2.5	0.402901	5	F1	Adults	2005-06-13 10:35:17	NO	2002-05-10
Achatinella	livida	NONE	2002	2002-04-24	2001-12-27 08:28:14	2001	5	Keiki	2	0.322321	4.8	F1		2005-06-26 20:28:14	NO	2002-04-24
Achatinella	livida	NONE	2005	2005-10-07	2002-01-12	2002	15.55	NonKeiki	5.55	3.73699	10.25	F1	Adults	2005-07-12 12:00:00	YES	2005-10-07
Achatinella	livida	NONE	2002	2002-07-03	2002-01-14	2002	5.89	Keiki	2.89	0.465753	4.6	F1	Adults	2005-07-14 12:00:00	NO	2002-07-03
Achatinella	livida	NONE	2002	2002-01-16	2002-01-16	2002	1.4	Keiki	0	0		F1		2005-07-16 12:00:00	NO	2002-01-16
Achatinella	livida	NONE	2002	2002-05-10	2002-01-28 05:38:49	2002	4.73	Keiki	1.73	0.278807	4.6	F1	Adults	2005-07-28 17:38:49	NO	2002-05-10
Achatinella	livida	NONE	2002	2002-05-23	2002-01-28 07:03:31	2002	4.95	Keiki	1.95	0.314263	4.5	F1	Adults	2005-07-28 19:03:31	NO	2002-05-23
Achatinella	livida	NONE	2002	2002-05-23	2002-01-28 07:03:31	2002	4.95	Keiki	1.95	0.314263	4.1	F1	Adults	2005-07-28 19:03:31	NO	2002-05-23
Achatinella	livida	NONE	2002	2002-06-07	2002-01-29 04:14:07	2002	5.19	Keiki	2.19	0.352941	4.1	F1	Adults	2005-07-29 16:14:07	NO	2002-06-07
Achatinella	livida	NONE	2002	2002-03-01	2002-03-01	2002	2.54	Keiki	0	0	2.9	F1	Adults	2005-08-29 12:00:00	NO	2002-03-01
Achatinella	livida	NONE	2005	2005-01-28	2002-03-03 09:36:00	2002	13.87	NonKeiki	3.87	2.90849	9.89	F1	Adults	2005-08-31 21:36:00	NO	2005-01-28
Achatinella	livida	NONE	2007	2007-07-27	2002-03-08	2002	17.95	NonKeiki	1.95	5.38904	10.25	F1	Keiki 2	2005-09-05 12:00:00	YES	2007-07-27
Achatinella	livida	NONE	2002	2002-04-12	2002-03-10 15:31:45	2002	3.55	Keiki	0.55	0.0886382	3.5	F1		2005-09-08 03:31:45	NO	2002-04-12
Achatinella	livida	NONE	2007	2007-01-04	2002-03-12	2002	17.15	NonKeiki	1.15	4.81918	10.98	F1	Adults	2005-09-09 12:00:00	YES	2007-01-04
Achatinella	livida	NONE	2002	2002-08-23	2002-03-21 21:10:35	2002	5.62	Keiki	2.62	0.42224	4.28	F1	Adults	2005-09-19 09:10:35	NO	2002-08-23
Achatinella	livida	NONE	2002	2002-04-12	2002-03-28 07:03:31	2002	3.25	Keiki	0.25	0.0402901	3.05	F1		2005-09-25 19:03:31	NO	2002-04-12
Achatinella	livida	NONE	2002	2002-09-13	2002-04-10 02:49:24	2002	5.65	Keiki	2.65	0.427075	5.15	F1	Adults	2005-10-08 14:49:24	NO	2002-09-13
Achatinella	livida	NONE	2002	2002-06-19	2002-04-11 04:14:07	2002	4.17	Keiki	1.17	0.188558	3.67	F1	Adults	2005-10-09 16:14:07	NO	2002-06-19
Achatinella	livida	NONE	2002	2002-09-13	2002-04-18 22:35:17	2002	5.5	Keiki	2.5	0.402901	5.32	F1	Adults	2005-10-17 10:35:17	NO	2002-09-13
Achatinella	livida	NONE	2006	2006-03-15	2002-05-06	2002	15.8	NonKeiki	5.8	3.86027	10.86	F1	Adults	2005-11-03 12:00:00	YES	2006-03-15
Achatinella	livida	NONE	2002	2002-05-10	2002-05-07 01:24:42	2002	3.05	Keiki	0.05	0.00805802	3.19	F1	Adults	2005-11-04 13:24:42	NO	2002-05-10
Achatinella	livida	NONE	2002	2002-09-13	2002-05-18 08:28:14	2002	5	Keiki	2	0.322321	4.36	F1	Adults	2005-11-15 20:28:14	NO	2002-09-13
Achatinella	livida	NONE	2002	2002-08-02	2002-05-21 01:24:42	2002	4.24	Keiki	1.24	0.199839	3.93	F1	Adults	2005-11-18 13:24:42	NO	2002-08-02
Achatinella	livida	NONE	2002	2002-08-02	2002-05-21 15:31:45	2002	4.23	Keiki	1.23	0.198227	4	F1	Adults	2005-11-19 03:31:45	NO	2002-08-02
Achatinella	livida	NONE	2002	2002-07-18	2002-06-21 12:42:21	2002	3.45	Keiki	0.45	0.0725222	3.19	F1	Adults	2005-12-20 00:42:21	NO	2002-07-18
Achatinella	livida	NONE	2006	2006-03-15	2002-06-27 04:48:00	2002	15.51	NonKeiki	5.51	3.71726	9.44	F1	Adults	2005-12-25 16:48:00	YES	2006-03-15
Achatinella	livida	NONE	2002	2002-09-13	2002-06-27 08:28:14	2002	4.32	Keiki	1.32	0.212732	4.17	F1	Adults	2005-12-25 20:28:14	NO	2002-09-13
Achatinella	livida	NONE	2002	2002-07-03	2002-07-03	2002	2.94	Keiki	0	0	2.7	F1	Adults	2005-12-31 12:00:00	NO	2002-07-03
Achatinella	livida	NONE	2004	2004-10-22	2002-07-12	2002	12.6	NonKeiki	2.6	2.28219	8.5	F1	Keiki 2	2006-01-09 12:00:00	NO	2004-10-22
Achatinella	livida	NONE	2007	2007-01-18	2002-07-21	2002	16.7	NonKeiki	0.7	4.49863	10.05	F1	Adults	2006-01-18 12:00:00	YES	2007-01-18
Achatinella	livida	NONE	2002	2002-08-02	2002-08-02	2002	2.76	Keiki	0	0	3	F1	Adults	2006-01-30 12:00:00	NO	2002-08-02
Achatinella	livida	NONE	2002	2002-10-12	2002-08-03	2002	4.19	Keiki	1.19	0.191781	3.36	F1		2006-01-31 12:00:00	NO	2002-10-12
Achatinella	livida	NONE	2002	2002-09-13	2002-08-07 12:42:21	2002	3.62	Keiki	0.62	0.0999194	3.71	F1	Adults	2006-02-05 00:42:21	NO	2002-09-13
Achatinella	livida	NONE	2002	2002-10-22	2002-08-15 22:35:17	2002	4.14	Keiki	1.14	0.183723	4.23	F1	Adults	2006-02-13 10:35:17	NO	2002-10-22
Achatinella	livida	NONE	2003	2003-05-01	2002-10-10 01:24:42	2002	6.45	Keiki	3.45	0.556003	5.5	F1	Adults	2006-04-09 13:24:42	NO	2003-05-01
Achatinella	livida	NONE	2006	2006-07-03	2002-10-17	2002	15.5	NonKeiki	5.5	3.71233	8.81	F1	Keiki	2006-04-16 12:00:00	YES	2006-07-03
Achatinella	livida	NONE	2004	2004-11-19	2002-10-18 04:48:00	2002	12.21	NonKeiki	2.21	2.08986	7.51	F1	Keiki 2	2006-04-17 16:48:00	NO	2004-11-19
Achatinella	livida	NONE	2002	2002-11-07	2002-11-07	2002	2.82	Keiki	0	0	3.05	F1	Adults	2006-05-07 12:00:00	NO	2002-11-07
Achatinella	livida	NONE	2002	2002-11-20	2002-11-20	2002	2.41	Keiki	0	0	2.49	F1	Adults	2006-05-20 12:00:00	NO	2002-11-20
Achatinella	livida	NONE	2008	2008-10-17	2002-12-04 04:48:00	2002	18.63	NonKeiki	2.63	5.87342	11.33	F1	Keiki 2	2006-06-03 16:48:00	YES	2008-10-17
Achatinella	livida	NONE	2006	2006-12-06	2002-12-07	2002	16	NonKeiki	0	4	10.55	F1	Adults	2006-06-06 12:00:00	YES	2006-12-06
Achatinella	livida	NONE	2004	2004-09-10	2002-12-11 09:36:00	2002	11.52	NonKeiki	1.52	1.74959	7.55	F1	Keiki 2	2006-06-10 21:36:00	NO	2004-09-10
Achatinella	livida	NONE	2004	2004-09-10	2003-03-06	2003	11.05	NonKeiki	1.05	1.51781	8.01	F2	Keiki 2	2006-09-03 12:00:00	NO	2004-09-10
Achatinella	livida	NONE	2003	2003-03-17	2003-03-11 02:49:24	2003	3.1	Keiki	0.1	0.016116	3.04	F2	Adults	2006-09-08 14:49:24	NO	2003-03-17
Achatinella	livida	NONE	2008	2008-01-25	2003-03-14 19:12:00	2003	17.22	NonKeiki	1.22	4.86904	9.22	F2	Keiki 2	2006-09-12 07:12:00	YES	2008-01-25
Achatinella	livida	NONE	2007	2007-01-17	2003-04-06	2003	15.65	NonKeiki	5.65	3.7863	9.34	F2	Keiki	2006-10-04 12:00:00	YES	2007-01-17
Achatinella	livida	NONE	2007	2007-12-17	2003-04-09 19:12:00	2003	16.97	NonKeiki	0.97	4.69096	11.33	F2	Keiki 2	2006-10-08 07:12:00	YES	2007-12-17
Achatinella	livida	NONE	2005	2005-09-22	2003-04-11 19:12:00	2003	12.94	NonKeiki	2.94	2.44986	9.92	F2	Adults	2006-10-10 07:12:00	NO	2005-09-22
Achatinella	livida	NONE	2008	2008-04-04	2003-04-20	2003	17.35	NonKeiki	1.35	4.96164	10.1	F2	Keiki 2	2006-10-18 12:00:00	YES	2008-04-04
Achatinella	livida	NONE	2003	2003-07-18	2003-04-24 07:03:31	2003	4.44	Keiki	1.44	0.232071	3.94	F2	Adults	2006-10-22 19:03:31	NO	2003-07-18
Achatinella	livida	NONE	2003	2003-05-01	2003-04-25 02:49:24	2003	3.1	Keiki	0.1	0.016116	2.45	F2		2006-10-23 14:49:24	NO	2003-05-01
Achatinella	livida	NONE	2003	2003-05-14	2003-05-14	2003	2.9	Keiki	0	0	3	F2	Adults	2006-11-11 12:00:00	NO	2003-05-14
Achatinella	livida	NONE	2003	2003-10-07	2003-05-21 18:21:10	2003	5.35	Keiki	2.35	0.378727	4.7	F2	Adults	2006-11-19 06:21:10	NO	2003-10-07
Achatinella	livida	NONE	2003	2003-05-26	2003-05-26	2003	2.98	Keiki	0	0	2.62	F2	Adults	2006-11-23 12:00:00	NO	2003-05-26
Achatinella	livida	NONE	2003	2003-06-04	2003-06-04	2003	2.98	Keiki	0	0	2.17	F2	Adults	2006-12-02 12:00:00	NO	2003-06-04
Achatinella	livida	NONE	2003	2003-06-09	2003-06-09	2003	1.9	Keiki	0	0	1.95	F2	Adults	2006-12-07 12:00:00	NO	2003-06-09
Achatinella	livida	NONE	2004	2004-06-07	2003-06-20 01:24:42	2003	9	Keiki	6	0.966962	6.4	F2	Keiki 2	2006-12-18 13:24:42	NO	2004-06-07
Achatinella	livida	NONE	2003	2003-08-04	2003-06-26 18:21:10	2003	3.65	Keiki	0.65	0.104754	2.79	F2	Adults	2006-12-25 06:21:10	NO	2003-08-04
Achatinella	livida	NONE	2003	2003-10-07	2003-08-03 07:03:31	2003	4.1	Keiki	1.1	0.177276	4.2	F2	Adults	2007-01-31 19:03:31	NO	2003-10-07
Achatinella	livida	NONE	2004	2004-11-19	2003-08-04	2003	10.6	NonKeiki	0.6	1.29589	8.5	F2	Keiki 2	2007-02-01 12:00:00	NO	2004-11-19
Achatinella	livida	NONE	2007	2007-01-26	2003-08-10	2003	15	NonKeiki	5	3.46575	9.01	F2	Keiki 2	2007-02-07 12:00:00	NO	2007-01-26
Achatinella	livida	NONE	2004	2004-08-27	2003-08-24 04:14:07	2003	9.27	Keiki	6.27	1.01048	5.96	F2	Keiki 2	2007-02-21 16:14:07	NO	2004-08-27
Achatinella	livida	NONE	2007	2007-06-20	2003-10-04	2003	15.5	NonKeiki	5.5	3.71233	8	F2		2007-04-03 12:00:00	YES	2007-06-20
Achatinella	livida	NONE	2007	2007-01-11	2003-10-11 09:36:00	2003	14.57	NonKeiki	4.57	3.2537	9.57	F2	Keiki 2	2007-04-10 21:36:00	NO	2007-01-11
Achatinella	livida	NONE	2007	2007-07-30	2003-10-17	2003	15.65	NonKeiki	5.65	3.7863	9.8	F2	Keiki	2007-04-16 12:00:00	YES	2007-07-30
Achatinella	livida	NONE	2007	2007-08-10	2003-10-28	2003	15.65	NonKeiki	5.65	3.7863	11.03	F2	Keiki 2	2007-04-27 12:00:00	YES	2007-08-10
Achatinella	livida	NONE	2004	2004-01-07	2003-11-03 07:03:31	2003	4.1	Keiki	1.1	0.177276	3.83	F2		2007-05-03 19:03:31	NO	2004-01-07
Achatinella	livida	NONE	2007	2007-01-04	2003-11-11 04:48:00	2003	14.36	NonKeiki	4.36	3.15014	8.8	F2	Adults	2007-05-11 16:48:00	NO	2007-01-04
Achatinella	livida	NONE	2003	2003-12-04	2003-12-01 01:24:42	2003	3.05	Keiki	0.05	0.00805802	3	F2	Adults	2007-05-31 13:24:42	NO	2003-12-04
Achatinella	livida	NONE	2004	2004-01-16	2003-12-04 15:31:45	2003	3.72	Keiki	0.72	0.116035	3.35	F2	Keiki 2	2007-06-04 03:31:45	NO	2004-01-16
Achatinella	livida	NONE	2004	2004-01-16	2003-12-17	2003	3.51	Keiki	0.51	0.0821918	3.31	F2	Keiki 2	2007-06-16 12:00:00	NO	2004-01-16
Achatinella	livida	NONE	2004	2004-02-12	2003-12-20 11:17:38	2003	3.91	Keiki	0.91	0.146656	3.52	F2	Keiki 2	2007-06-19 23:17:38	NO	2004-02-12
Achatinella	livida	NONE	2007	2007-08-10	2003-12-21	2003	15.35	NonKeiki	5.35	3.63836	10.94	F2	Keiki 2	2007-06-20 12:00:00	YES	2007-08-10
Achatinella	livida	NONE	2005	2005-01-26	2003-12-31	2003	10.15	NonKeiki	0.15	1.07397	7.32	F2	Keiki 2	2007-06-30 12:00:00	NO	2005-01-26
Achatinella	livida	NONE	2004	2004-01-07	2004-01-01 02:49:24	2004	3.1	Keiki	0.1	0.016116	2.95	F2		2007-07-01 14:49:24	NO	2004-01-07
Achatinella	livida	NONE	2004	2004-03-11	2004-01-23 08:28:14	2004	3.81	Keiki	0.81	0.13054	2.87	F2	Keiki 2	2007-07-23 20:28:14	NO	2004-03-11
Achatinella	livida	NONE	2004	2004-01-29	2004-01-29	2004	2.37	Keiki	0	0	1.82	F2	Adults	2007-07-29 12:00:00	NO	2004-01-29
Achatinella	livida	NONE	2007	2007-11-03	2004-02-08	2004	15.55	NonKeiki	5.55	3.73699	10.58	F2	Keiki 2	2007-08-08 12:00:00	YES	2007-11-03
Achatinella	livida	NONE	2008	2008-04-10	2004-02-16 09:36:00	2004	16.21	NonKeiki	0.21	4.14959	9.3	F2	Adults	2007-08-16 21:36:00	YES	2008-04-10
Achatinella	livida	NONE	2008	2008-02-09	2004-04-19	2004	15.7	NonKeiki	5.7	3.81096	12.19	F2	Keiki 2	2007-10-18 12:00:00	YES	2008-02-09
Achatinella	livida	NONE	2004	2004-05-03	2004-05-03	2004	2.6	Keiki	0	0	2.21	F2	Adults	2007-11-01 12:00:00	NO	2004-05-03
Achatinella	livida	NONE	2004	2004-06-15	2004-05-16 14:07:03	2004	3.5	Keiki	0.5	0.0805802	2.5	F2	Keiki	2007-11-15 02:07:03	NO	2004-06-15
Achatinella	livida	NONE	2007	2007-11-03	2004-05-27 19:12:00	2004	14.94	NonKeiki	4.94	3.43616	10.24	F2	Keiki 2	2007-11-26 07:12:00	NO	2007-11-03
Achatinella	livida	NONE	2005	2005-02-21	2004-06-21 07:03:31	2004	7.16	Keiki	4.16	0.670427	5.3	F2	Adults	2007-12-20 19:03:31	NO	2005-02-21
Achatinella	livida	NONE	2007	2007-11-23	2004-07-26 09:36:00	2004	14.72	NonKeiki	4.72	3.32767	9.77	F2	Keiki	2008-01-24 21:36:00	NO	2007-11-23
Achatinella	livida	NONE	2008	2008-09-29	2004-07-27	2004	16.25	NonKeiki	0.25	4.17808	8.23	F2	Cage 2	2008-01-25 12:00:00	YES	2008-09-29
Achatinella	livida	NONE	2006	2006-12-29	2004-08-04 19:12:00	2004	12.84	NonKeiki	2.84	2.40055	8.01	F2	Keiki 2	2008-02-03 07:12:00	NO	2006-12-29
Achatinella	livida	NONE	2004	2004-09-22	2004-08-11 05:38:49	2004	3.71	Keiki	0.71	0.114424	2.8	F2	Keiki	2008-02-09 17:38:49	NO	2004-09-22
Achatinella	livida	NONE	2004	2004-09-09	2004-08-25 07:03:31	2004	3.25	Keiki	0.25	0.0402901	2.81	F2	Adults	2008-02-23 19:03:31	NO	2004-09-09
Achatinella	livida	NONE	2006	2006-11-20	2004-10-09 04:48:00	2004	12.26	NonKeiki	2.26	2.11452	8.7	F2	Adults	2008-04-08 16:48:00	NO	2006-11-20
Achatinella	livida	NONE	2006	2006-08-31	2004-11-25	2004	11.55	NonKeiki	1.55	1.76438	7.79	F2	Adults	2008-05-25 12:00:00	NO	2006-08-31
Achatinella	livida	NONE	2004	2004-12-02	2004-11-25 12:42:21	2004	3.11	Keiki	0.11	0.0177276	2.3	F2	Keiki	2008-05-26 00:42:21	NO	2004-12-02
Achatinella	livida	NONE	2005	2005-01-26	2004-12-06 09:52:56	2004	3.86	Keiki	0.86	0.138598	2.6	F2	Adults	2008-06-05 21:52:56	NO	2005-01-26
Achatinella	livida	NONE	2008	2008-09-08	2004-12-08 14:24:00	2004	15.58	NonKeiki	5.58	3.75178	11.32	F2	Keiki 2	2008-06-08 02:24:00	YES	2008-09-08
Achatinella	livida	NONE	2005	2005-02-24	2004-12-15 09:52:56	2004	4.2	Keiki	1.2	0.193392	3.64	F2	Adults	2008-06-14 21:52:56	NO	2005-02-24
Achatinella	livida	NONE	2005	2005-02-10	2004-12-17 07:03:31	2004	3.93	Keiki	0.93	0.149879	3.1	F2	Keiki	2008-06-16 19:03:31	NO	2005-02-10
Achatinella	livida	NONE	2006	2006-02-15	2004-12-30 04:48:00	2004	10.26	NonKeiki	0.26	1.12822	6.9	F2	Adults	2008-06-29 16:48:00	NO	2006-02-15
Achatinella	livida	NONE	2007	2007-07-12	2005-01-05 09:36:00	2005	13.07	NonKeiki	3.07	2.51397	2.55	F2	Keiki 2	2008-07-05 21:36:00	NO	2007-07-12
Achatinella	livida	NONE	2009	2009-05-15	2005-01-06	2005	16.5	NonKeiki	0.5	4.35616	10.14	F2	Keiki	2008-07-06 12:00:00	YES	2009-05-15
Achatinella	livida	NONE	2007	2007-11-24	2005-01-14 09:36:00	2005	13.77	NonKeiki	3.77	2.85918	9.19	F2	Adults	2008-07-14 21:36:00	NO	2007-11-24
Achatinella	livida	NONE	2007	2007-11-11	2005-01-15 19:12:00	2005	13.69	NonKeiki	3.69	2.81973	10.32	F2	Adults	2008-07-16 07:12:00	NO	2007-11-11
Achatinella	livida	NONE	2005	2005-02-10	2005-01-29 19:45:52	2005	3.19	Keiki	0.19	0.0306205	2.61	F2	Keiki	2008-07-30 07:45:52	NO	2005-02-10
Achatinella	livida	NONE	2006	2006-11-20	2005-02-05	2005	11.6	NonKeiki	1.6	1.78904	7.45	F2	Adults	2008-08-05 12:00:00	NO	2006-11-20
Achatinella	livida	NONE	2008	2008-04-17	2005-02-11 09:36:00	2005	14.42	NonKeiki	4.42	3.17973	9.35	F2	Keiki 2	2008-08-11 21:36:00	NO	2008-04-17
Achatinella	livida	NONE	2009	2009-03-06	2005-02-14 04:48:00	2005	16.08	NonKeiki	0.08	4.05699	7.7	F2	Cage 2	2008-08-14 16:48:00	YES	2009-03-06
Achatinella	livida	NONE	2005	2005-03-24	2005-02-21 09:52:56	2005	3.52	Keiki	0.52	0.0838034	2.82	F2	Adults	2008-08-21 21:52:56	NO	2005-03-24
Achatinella	livida	NONE	2008	2008-02-09	2005-03-25 04:48:00	2005	13.81	NonKeiki	3.81	2.8789	11.7	F2	Keiki 2	2008-09-22 16:48:00	NO	2008-02-09
Achatinella	livida	NONE	2005	2005-06-29	2005-03-26 21:10:35	2005	4.6	Keiki	1.6	0.257857	3.74	F2	Keiki	2008-09-24 09:10:35	NO	2005-06-29
Achatinella	livida	NONE	2008	2008-12-02	2005-04-19 09:36:00	2005	15.32	NonKeiki	5.32	3.62356	9.62	F2	Keiki 2	2008-10-17 21:36:00	YES	2008-12-02
Achatinella	livida	NONE	2008	2008-10-30	2005-05-21 04:48:00	2005	14.96	NonKeiki	4.96	3.44603	10.61	F2	Keiki 2	2008-11-18 16:48:00	NO	2008-10-30
Achatinella	livida	NONE	2009	2009-05-29	2005-05-22 04:48:00	2005	16.03	NonKeiki	0.03	4.02137	10.52	F2	Keiki	2008-11-19 16:48:00	YES	2009-05-29
Achatinella	livida	NONE	2005	2005-07-03	2005-05-31 15:31:45	2005	3.55	Keiki	0.55	0.0886382	2.95	F2	Keiki	2008-11-29 03:31:45	NO	2005-07-03
Achatinella	livida	NONE	2008	2008-05-14	2005-06-10 04:48:00	2005	13.91	NonKeiki	3.91	2.92822	9.06	F2	Keiki 2	2008-12-08 16:48:00	NO	2008-05-14
Achatinella	livida	NONE	2008	2008-10-22	2005-06-12 19:12:00	2005	14.79	NonKeiki	4.79	3.36219	9.84	F2	Keiki	2008-12-11 07:12:00	NO	2008-10-22
Achatinella	livida	NONE	2005	2005-06-15	2005-06-15	2005	2.6	Keiki	0	0	2.78	F2	Keiki	2008-12-13 12:00:00	NO	2005-06-15
Achatinella	livida	NONE	2009	2009-05-29	2005-06-19 09:36:00	2005	15.97	NonKeiki	5.97	3.94411	10.02	F2	Keiki	2008-12-17 21:36:00	YES	2009-05-29
Achatinella	livida	NONE	2005	2005-08-01	2005-08-01	2005	2.35	Keiki	0	0	2.15	F2	Adults	2009-01-29 12:00:00	NO	2005-08-01
Achatinella	livida	NONE	2005	2005-08-01	2005-08-01	2005	2.4	Keiki	0	0	2.15	F2	Adults	2009-01-29 12:00:00	NO	2005-08-01
Achatinella	livida	NONE	2005	2005-09-09	2005-08-13 12:42:21	2005	3.45	Keiki	0.45	0.0725222	3.23	F2	Keiki	2009-02-11 00:42:21	NO	2005-09-09
Achatinella	livida	NONE	2008	2008-06-02	2005-08-24	2005	13.6	NonKeiki	3.6	2.77534	8.6	F2	Keiki 2	2009-02-21 12:00:00	NO	2008-06-02
Achatinella	livida	NONE	2009	2009-05-29	2005-08-30 09:36:00	2005	15.57	NonKeiki	5.57	3.74685	9.95	F2	Keiki	2009-02-27 21:36:00	YES	2009-05-29
Achatinella	livida	NONE	2009	2009-09-29	2005-09-01 09:36:00	2005	16.11	NonKeiki	0.11	4.07836	6.62	F2	Cage 2	2009-03-01 21:36:00	YES	2009-09-29
Achatinella	livida	NONE	2005	2005-09-22	2005-09-06 16:56:28	2005	3.26	Keiki	0.26	0.0419017	2.55	F2	Adults	2009-03-07 04:56:28	NO	2005-09-22
Achatinella	livida	NONE	2005	2005-09-09	2005-09-09	2005	2.6	Keiki	0	0	3.06	F2	Adults	2009-03-09 12:00:00	NO	2005-09-09
Achatinella	livida	NONE	2005	2005-09-22	2005-09-22	2005	2.31	Keiki	0	0	1.82	F2	Adults	2009-03-22 12:00:00	NO	2005-09-22
Achatinella	livida	NONE	2009	2009-05-15	2005-09-28 14:24:00	2005	15.33	NonKeiki	5.33	3.62849	9.65	F2	Keiki 2	2009-03-29 02:24:00	YES	2009-05-15
Achatinella	livida	NONE	2005	2005-10-07	2005-10-07	2005	2.4	Keiki	0	0	1.6	F2	Adults	2009-04-06 12:00:00	NO	2005-10-07
Achatinella	livida	NONE	2005	2005-10-07	2005-10-07	2005	2.85	Keiki	0	0	2.05	F2	Keiki	2009-04-06 12:00:00	NO	2005-10-07
Achatinella	livida	NONE	2006	2006-03-15	2005-10-16	2005	5.55	Keiki	2.55	0.410959	4.3	F2	Adults	2009-04-15 12:00:00	NO	2006-03-15
Achatinella	livida	NONE	2009	2009-05-29	2005-10-19 19:12:00	2005	15.29	NonKeiki	5.29	3.60877	9.8	F2	Keiki	2009-04-19 07:12:00	YES	2009-05-29
Achatinella	livida	NONE	2009	2009-05-29	2005-10-30 14:24:00	2005	15.23	NonKeiki	5.23	3.57918	10.27	F2	keiki	2009-04-30 02:24:00	YES	2009-05-29
Achatinella	livida	NONE	2009	2009-08-27	2005-11-01 09:36:00	2005	15.72	NonKeiki	5.72	3.82082	10.74	F2	Cage 2	2009-05-01 21:36:00	YES	2009-08-27
Achatinella	livida	NONE	2005	2005-11-18	2005-11-13 07:03:31	2005	3.08	Keiki	0.08	0.0128928	2.65	F2	Keiki	2009-05-13 19:03:31	NO	2005-11-18
Achatinella	livida	NONE	2005	2005-11-18	2005-11-18	2005	2.15	Keiki	0	0	1.72	F2	Adults	2009-05-18 12:00:00	NO	2005-11-18
Achatinella	livida	NONE	2009	2009-10-06	2005-11-18	2005	15.85	NonKeiki	5.85	3.88493	6.86	F2	Cage 2	2009-05-18 12:00:00	YES	2009-10-06
Achatinella	livida	NONE	2006	2006-11-20	2005-11-22 01:24:42	2005	9.17	Keiki	6.17	0.994359	9	F2	Adults	2009-05-22 13:24:42	NO	2006-11-20
Achatinella	livida	NONE	2005	2005-12-01	2005-12-01	2005	2.95	Keiki	0	0	2.62	F2	Adults	2009-05-31 12:00:00	NO	2005-12-01
Achatinella	livida	NONE	2009	2009-08-06	2005-12-04 09:36:00	2005	15.42	NonKeiki	5.42	3.67288	7.22	F2	Cage 2	2009-06-03 21:36:00	YES	2009-08-06
Achatinella	livida	NONE	2009	2009-12-17	2005-12-05	2005	16.05	NonKeiki	0.05	4.03562	9.19	F2	Cage 1	2009-06-04 12:00:00	YES	2009-12-17
Achatinella	livida	NONE	2009	2009-10-21	2005-12-12	2005	15.8	NonKeiki	5.8	3.86027	6.36	F2	Cage 2	2009-06-11 12:00:00	YES	2009-10-21
Achatinella	livida	NONE	2009	2009-06-17	2005-12-31 19:12:00	2005	14.99	NonKeiki	4.99	3.46082	8.41	F2	Cage 1	2009-07-01 07:12:00	NO	2009-06-17
Achatinella	livida	NONE	2006	2006-03-13	2006-01-03 18:21:10	2006	4.16	Keiki	1.16	0.186946	3.3	F2	Keiki	2009-07-04 06:21:10	NO	2006-03-13
Achatinella	livida	NONE	2009	2009-10-06	2006-01-14 14:24:00	2006	15.53	NonKeiki	5.53	3.72712	7.6	F2	Cage 2	2009-07-15 02:24:00	YES	2009-10-06
Achatinella	livida	NONE	2006	2006-02-15	2006-02-15	2006	1.75	Keiki	0	0	1.69	F2	Adults	2009-08-15 12:00:00	NO	2006-02-15
Achatinella	livida	NONE	2006	2006-02-28	2006-02-28	2006	2.85	Keiki	0	0	2.09	F2	Keiki	2009-08-28 12:00:00	NO	2006-02-28
Achatinella	livida	NONE	2009	2009-06-11	2006-03-02 09:36:00	2006	14.62	NonKeiki	4.62	3.27836	9.32	F2	keiki	2009-08-30 21:36:00	NO	2009-06-11
Achatinella	livida	NONE	2006	2006-03-15	2006-03-15	2006	2.45	Keiki	0	0	2.15	F2	Adults	2009-09-12 12:00:00	NO	2006-03-15
Achatinella	livida	NONE	2006	2006-03-15	2006-03-15	2006	2.45	Keiki	0	0	2.05	F2	Adults	2009-09-12 12:00:00	NO	2006-03-15
Achatinella	livida	NONE	2008	2008-01-06	2006-03-15	2006	11.65	NonKeiki	1.65	1.8137	7.81	F2	Adults	2009-09-12 12:00:00	NO	2008-01-06
Achatinella	livida	NONE	2012	2012-02-24	2006-04-04 09:36:00	2006	18.66	NonKeiki	2.66	5.89479	10.41	F2	Cage 2	2009-10-02 21:36:00	YES	2012-02-24
Achatinella	livida	NONE	2006	2006-05-04	2006-04-10 11:17:38	2006	3.4	Keiki	0.4	0.0644641	2.8	F2	Keiki 2	2009-10-08 23:17:38	NO	2006-05-04
Achatinella	livida	NONE	2009	2009-07-07	2006-04-11 19:12:00	2006	14.54	NonKeiki	4.54	3.2389	7.26	F2	Cage 2	2009-10-10 07:12:00	NO	2009-07-07
Achatinella	livida	NONE	2009	2009-05-15	2006-04-12 19:12:00	2006	14.24	NonKeiki	4.24	3.09096	9.08	F2	Adults	2009-10-11 07:12:00	NO	2009-05-15
Achatinella	livida	NONE	2009	2009-12-17	2006-05-04 09:36:00	2006	15.32	NonKeiki	5.32	3.62356	8.12	F2	Cage 2	2009-11-01 21:36:00	YES	2009-12-17
Achatinella	livida	NONE	2009	2009-09-29	2006-05-19	2006	14.8	NonKeiki	4.8	3.36712	7.25	F2	Cage 2	2009-11-16 12:00:00	NO	2009-09-29
Achatinella	livida	NONE	2006	2006-07-31	2006-05-27 07:03:31	2006	4.1	Keiki	1.1	0.177276	4.15	F2	Keiki	2009-11-24 19:03:31	NO	2006-07-31
Achatinella	livida	NONE	2009	2009-12-17	2006-05-29 14:24:00	2006	15.18	NonKeiki	5.18	3.55452	8.41	F2	Cage 2	2009-11-27 02:24:00	YES	2009-12-17
Achatinella	livida	NONE	2008	2008-03-07	2006-07-08	2006	11.35	NonKeiki	1.35	1.66575	9.41	F2	Keiki 2	2010-01-05 12:00:00	NO	2008-03-07
Achatinella	livida	NONE	2006	2006-09-25	2006-08-08 22:35:17	2006	3.8	Keiki	0.8	0.128928	3.34	F2	Keiki	2010-02-06 10:35:17	NO	2006-09-25
Achatinella	livida	NONE	2006	2006-12-19	2006-09-11 18:21:10	2006	4.67	Keiki	1.67	0.269138	4.11	F2	Keiki	2010-03-12 06:21:10	NO	2006-12-19
Achatinella	livida	NONE	2007	2007-02-12	2006-09-12 01:24:42	2006	5.6	Keiki	2.6	0.419017	5.1	F2	Keiki	2010-03-12 13:24:42	NO	2007-02-12
Achatinella	livida	NONE	2007	2007-02-12	2006-09-17 22:35:17	2006	5.5	Keiki	2.5	0.402901	5	F2	Keiki	2010-03-18 10:35:17	NO	2007-02-12
Achatinella	livida	NONE	2006	2006-11-02	2006-09-27 16:56:28	2006	3.6	Keiki	0.6	0.0966962	3.75	F2	Keiki 2	2010-03-28 04:56:28	NO	2006-11-02
Achatinella	livida	NONE	2009	2009-10-06	2006-10-02 14:24:00	2006	14.08	NonKeiki	4.08	3.01205	7.26	F2	Cage 2	2010-04-02 02:24:00	NO	2009-10-06
Achatinella	livida	NONE	2012	2012-04-06	2006-10-03 19:12:00	2006	18.12	NonKeiki	2.12	5.51014	10.75	F2	Cage 2	2010-04-03 07:12:00	YES	2012-04-06
Achatinella	livida	NONE	2008	2008-12-22	2006-10-06 04:48:00	2006	12.46	NonKeiki	2.46	2.21315	8.73	F2	Adults	2010-04-05 16:48:00	NO	2008-12-22
Achatinella	livida	NONE	2007	2007-05-05	2006-10-22 21:10:35	2006	6.3	Keiki	3.3	0.531829	4.52	F2	Keiki 2	2010-04-22 09:10:35	NO	2007-05-05
Achatinella	livida	NONE	2009	2009-11-06	2006-10-26 09:36:00	2006	14.12	NonKeiki	4.12	3.03178	8.54	F2	Cage 2	2010-04-25 21:36:00	NO	2009-11-06
Achatinella	livida	NONE	2007	2007-01-17	2006-11-06 19:45:52	2006	4.21	Keiki	1.21	0.195004	2.87	F2	Keiki	2010-05-07 07:45:52	NO	2007-01-17
Achatinella	livida	NONE	2007	2007-03-08	2006-11-07 09:52:56	2006	5.05	Keiki	2.05	0.330379	4.51	F2	Keiki 2	2010-05-07 21:52:56	NO	2007-03-08
Achatinella	livida	NONE	2010	2010-04-28	2006-11-11 19:12:00	2006	14.99	NonKeiki	4.99	3.46082	8.78	F2	Cage 2	2010-05-12 07:12:00	NO	2010-04-28
Achatinella	livida	NONE	2007	2007-01-17	2006-11-19 04:14:07	2006	4	Keiki	1	0.16116	3.55	F2	Keiki	2010-05-19 16:14:07	NO	2007-01-17
Achatinella	livida	NONE	2006	2006-12-06	2006-12-05 09:52:56	2006	3.01	Keiki	0.01	0.0016116	2.53	F2	Adults	2010-06-04 21:52:56	NO	2006-12-06
Achatinella	livida	NONE	2007	2007-01-17	2006-12-12 16:56:28	2006	3.6	Keiki	0.6	0.0966962	2.74	F2	Keiki	2010-06-12 04:56:28	NO	2007-01-17
Achatinella	livida	NONE	2007	2007-01-26	2006-12-25 05:38:49	2006	3.54	Keiki	0.54	0.0870266	3.52	F2	Keiki 2	2010-06-24 17:38:49	NO	2007-01-26
Achatinella	livida	NONE	2007	2007-02-27	2007-01-03 07:03:31	2007	3.93	Keiki	0.93	0.149879	3.58	F2	Adults	2010-07-03 19:03:31	NO	2007-02-27
Achatinella	livida	NONE	2007	2007-01-04	2007-01-04	2007	2.74	Keiki	0	0	2.39	F2	Adults	2010-07-04 12:00:00	NO	2007-01-04
Achatinella	livida	NONE	2009	2009-12-01	2007-01-04 09:36:00	2007	13.87	NonKeiki	3.87	2.90849	8.01	F2	Cage 2	2010-07-04 21:36:00	NO	2009-12-01
Achatinella	livida	NONE	2009	2009-10-06	2007-01-06	2007	13.55	NonKeiki	3.55	2.75068	6.17	F2	Cage 2	2010-07-06 12:00:00	NO	2009-10-06
Achatinella	livida	NONE	2009	2009-10-21	2007-01-10 04:48:00	2007	13.61	NonKeiki	3.61	2.78027	6	F2	Cage 2	2010-07-10 16:48:00	NO	2009-10-21
Achatinella	livida	NONE	2007	2007-01-17	2007-01-17	2007	2.8	Keiki	0	0	2.28	F2	Keiki	2010-07-17 12:00:00	NO	2007-01-17
Achatinella	livida	NONE	2007	2007-01-26	2007-01-26	2007	2.39	Keiki	0	0	2.34	F2	Keiki 2	2010-07-26 12:00:00	NO	2007-01-26
Achatinella	livida	NONE	2007	2007-03-28	2007-01-28 04:14:07	2007	4	Keiki	1	0.16116	3.45	F2	Keiki	2010-07-28 16:14:07	NO	2007-03-28
Achatinella	livida	NONE	2007	2007-02-12	2007-02-12	2007	2.45	Keiki	0	0	2.45	F2	Keiki	2010-08-12 12:00:00	NO	2007-02-12
Achatinella	livida	NONE	2007	2007-02-26	2007-02-20 02:49:24	2007	3.1	Keiki	0.1	0.016116	3.15	F2	Keiki	2010-08-20 14:49:24	NO	2007-02-26
Achatinella	livida	NONE	2009	2009-10-06	2007-03-01	2007	13.25	NonKeiki	3.25	2.60274	7.43	F2	Cage 2	2010-08-29 12:00:00	NO	2009-10-06
Achatinella	livida	NONE	2007	2007-11-16	2007-03-04 12:42:21	2007	7.36	Keiki	4.36	0.702659	6.07	F2	Keiki 2	2010-09-02 00:42:21	NO	2007-11-16
Achatinella	livida	NONE	2007	2007-05-18	2007-03-06 01:24:42	2007	4.24	Keiki	1.24	0.199839	3.94	F2	Keiki 2	2010-09-03 13:24:42	NO	2007-05-18
Achatinella	livida	NONE	2009	2009-01-04	2007-03-08 14:24:00	2007	11.68	NonKeiki	1.68	1.82849	9.3	F2	Adults	2010-09-06 02:24:00	NO	2009-01-04
Achatinella	livida	NONE	2007	2007-03-28	2007-03-18	2007	3.17	Keiki	0.17	0.0273973	2.8	F2	Keiki	2010-09-15 12:00:00	NO	2007-03-28
Achatinella	livida	NONE	2007	2007-04-09	2007-03-31 04:14:07	2007	3.15	Keiki	0.15	0.0241741	3.1	F2	Keiki	2010-09-28 16:14:07	NO	2007-04-09
Achatinella	livida	NONE	2012	2012-06-28	2007-04-03 14:24:00	2007	17.74	NonKeiki	1.74	5.23945	11.54	F2	Cage 1	2010-10-02 02:24:00	YES	2012-06-28
Achatinella	livida	NONE	2010	2010-02-08	2007-04-17 14:24:00	2007	13.68	NonKeiki	3.68	2.81479	8.36	F2	Cage 2	2010-10-16 02:24:00	NO	2010-02-08
Achatinella	livida	NONE	2007	2007-05-05	2007-04-29 02:49:24	2007	3.1	Keiki	0.1	0.016116	2.75	F2	Keiki 2	2010-10-27 14:49:24	NO	2007-05-05
Achatinella	livida	NONE	2012	2012-02-24	2007-04-29 09:36:00	2007	17.16	NonKeiki	1.16	4.8263	10.27	F2	Cage 2	2010-10-27 21:36:00	YES	2012-02-24
Achatinella	livida	NONE	2012	2012-03-08	2007-05-04 14:24:00	2007	17.19	NonKeiki	1.19	4.84767	10.81	F2	Cage 1	2010-11-02 02:24:00	YES	2012-03-08
Achatinella	livida	NONE	2007	2007-05-31	2007-05-10 09:52:56	2007	3.35	Keiki	0.35	0.0564061	3.4	F2	Keiki 2	2010-11-07 21:52:56	NO	2007-05-31
Achatinella	livida	NONE	2010	2010-01-26	2007-05-25	2007	13.4	NonKeiki	3.4	2.67671	9.24	F2	Cage 1	2010-11-22 12:00:00	NO	2010-01-26
Achatinella	livida	NONE	2009	2009-05-28	2007-05-26 19:12:00	2007	12.04	NonKeiki	2.04	2.00603	8.25	F2	Adults	2010-11-24 07:12:00	NO	2009-05-28
Achatinella	livida	NONE	2007	2007-05-31	2007-05-31	2007	2.9	Keiki	0	0	2.65	F2	Keiki 2	2010-11-28 12:00:00	NO	2007-05-31
Achatinella	livida	NONE	2009	2009-05-15	2007-06-13 09:36:00	2007	11.87	NonKeiki	1.87	1.92219	8.13	F2	Keiki	2010-12-11 21:36:00	NO	2009-05-15
Achatinella	livida	NONE	2012	2012-04-06	2007-06-15 14:24:00	2007	17.14	NonKeiki	1.14	4.81205	10.72	F2	Cage 2	2010-12-14 02:24:00	YES	2012-04-06
Achatinella	livida	NONE	2007	2007-10-05	2007-06-18 04:14:07	2007	4.85	Keiki	1.85	0.298147	3.89	F2	Keiki 2	2010-12-16 16:14:07	NO	2007-10-05
Achatinella	livida	NONE	2012	2012-03-22	2007-07-01 19:12:00	2007	17.02	NonKeiki	1.02	4.72658	11.78	F2	Cage 2	2010-12-30 07:12:00	YES	2012-03-22
Achatinella	livida	NONE	2007	2007-07-12	2007-07-12	2007	2.51	Keiki	0	0	1.96	F2	Keiki 2	2011-01-09 12:00:00	NO	2007-07-12
Achatinella	livida	NONE	2009	2009-10-06	2007-07-12 04:48:00	2007	12.51	NonKeiki	2.51	2.23781	5.8	F2	Cage 2	2011-01-09 16:48:00	NO	2009-10-06
Achatinella	livida	NONE	2009	2009-01-04	2007-07-12 14:24:00	2007	10.98	NonKeiki	0.98	1.48329	9.14	F2	Keiki	2011-01-10 02:24:00	NO	2009-01-04
Achatinella	livida	NONE	2008	2008-03-24	2007-07-23 21:10:35	2007	7.15	Keiki	4.15	0.668815	5.17	F2	Keiki 2	2011-01-21 09:10:35	NO	2008-03-24
Achatinella	livida	NONE	2012	2012-02-24	2007-08-27	2007	16.7	NonKeiki	0.7	4.49863	9.81	F2	Cage 2	2011-02-24 12:00:00	YES	2012-02-24
Achatinella	livida	NONE	2007	2007-11-03	2007-09-05 18:21:10	2007	3.99	Keiki	0.99	0.159549	3.25	F2	Keiki 2	2011-03-06 06:21:10	NO	2007-11-03
Achatinella	livida	NONE	2012	2012-03-21	2007-09-22	2007	16.7	NonKeiki	0.7	4.49863	12.45	F2	Cage 1	2011-03-22 12:00:00	YES	2012-03-21
Achatinella	livida	NONE	2012	2012-03-08	2007-09-24 14:24:00	2007	16.64	NonKeiki	0.64	4.45589	10.3	F2	Cage 2	2011-03-25 02:24:00	YES	2012-03-08
Achatinella	livida	NONE	2009	2009-02-02	2007-11-01 09:36:00	2007	10.52	NonKeiki	0.52	1.25644	9.88	F2	Adults	2011-05-01 21:36:00	NO	2009-02-02
Achatinella	livida	NONE	2010	2010-01-26	2007-11-03	2007	12.5	NonKeiki	2.5	2.23288	7.49	F2	Cage 1	2011-05-03 12:00:00	NO	2010-01-26
Achatinella	livida	NONE	2007	2007-11-07	2007-11-07	2007	2.85	Keiki	0	0	2.1	F2	Keiki	2011-05-07 12:00:00	NO	2007-11-07
Achatinella	livida	NONE	2012	2012-03-08	2007-11-15 14:24:00	2007	16.44	NonKeiki	0.44	4.31342	10.4	F2	Cage 1	2011-05-16 02:24:00	YES	2012-03-08
Achatinella	livida	NONE	2011	2011-07-26	2007-11-27	2007	15.4	NonKeiki	5.4	3.66301	9.75	F2	Cage 1	2011-05-27 12:00:00	YES	2011-07-26
Achatinella	livida	NONE	2008	2008-01-02	2008-01-02	2008	2.85	Keiki	0	0	2.8	F2	Keiki 2	2011-07-02 12:00:00	NO	2008-01-02
Achatinella	livida	NONE	2010	2010-12-30	2008-01-13 14:24:00	2008	13.98	NonKeiki	3.98	2.96274	8.97	F2	Cage 2	2011-07-14 02:24:00	NO	2010-12-30
Achatinella	livida	NONE	2008	2008-02-09	2008-01-21 18:21:10	2008	3.31	Keiki	0.31	0.0499597	2.66	F2	Keiki 2	2011-07-22 06:21:10	NO	2008-02-09
Achatinella	livida	NONE	2012	2012-02-08	2008-01-21 19:12:00	2008	16.07	NonKeiki	0.07	4.04986	10.87	F2	Cage 2	2011-07-22 07:12:00	YES	2012-02-08
Achatinella	livida	NONE	2008	2008-04-04	2008-02-08 02:49:24	2008	3.95	Keiki	0.95	0.153102	2.9	F2	Keiki 2	2011-08-08 14:49:24	NO	2008-04-04
Achatinella	livida	NONE	2008	2008-04-08	2008-02-08 14:07:03	2008	4.01	Keiki	1.01	0.162772	3.44	F2	Keiki	2011-08-09 02:07:03	NO	2008-04-08
Achatinella	livida	NONE	2008	2008-10-30	2008-02-27 02:49:24	2008	7.18	Keiki	4.18	0.67365	5.44	F2	Keiki 2	2011-08-27 14:49:24	NO	2008-10-30
Achatinella	livida	NONE	2012	2012-03-22	2008-03-04 19:12:00	2008	16.07	NonKeiki	0.07	4.04986	10.12	F2	Cage 2	2011-09-03 07:12:00	YES	2012-03-22
Achatinella	livida	NONE	2008	2008-05-14	2008-03-25	2008	3.85	Keiki	0.85	0.136986	3.6	F2	Keiki 2	2011-09-23 12:00:00	NO	2008-05-14
Achatinella	livida	NONE	2008	2008-05-14	2008-03-26 04:14:07	2008	3.83	Keiki	0.83	0.133763	3.27	F2	Keiki 2	2011-09-24 16:14:07	NO	2008-05-14
Achatinella	livida	NONE	2012	2012-11-14	2008-03-28 14:24:00	2008	16.89	NonKeiki	0.89	4.63397	9.37	F2	Cage 1	2011-09-27 02:24:00	YES	2012-11-14
Achatinella	livida	NONE	2009	2009-12-29	2008-04-01 04:48:00	2008	11.51	NonKeiki	1.51	1.74466	7.61	F2	Cage 1	2011-09-30 16:48:00	NO	2009-12-29
Achatinella	livida	NONE	2012	2012-11-19	2008-04-05 04:48:00	2008	16.88	NonKeiki	0.88	4.62685	9.37	F2	Cage 1	2011-10-04 16:48:00	YES	2012-11-19
Achatinella	livida	NONE	2008	2008-06-02	2008-04-15 22:35:17	2008	3.8	Keiki	0.8	0.128928	2.55	F2	Keiki 2	2011-10-15 10:35:17	NO	2008-06-02
Achatinella	livida	NONE	2012	2012-03-08	2008-04-27 04:48:00	2008	15.81	NonKeiki	5.81	3.86521	10.59	F2	Cage 1	2011-10-26 16:48:00	YES	2012-03-08
Achatinella	livida	NONE	2013	2013-07-22	2008-05-12 04:48:00	2008	17.68	NonKeiki	1.68	5.19671	10.9	F2	Cage 1	2011-11-10 16:48:00	YES	2013-07-22
Achatinella	livida	NONE	2009	2009-02-11	2008-05-15 05:38:49	2008	7.62	Keiki	4.62	0.744561	5.36	F2	Keiki 2	2011-11-13 17:38:49	NO	2009-02-11
Achatinella	livida	NONE	2012	2012-01-25	2008-05-26 04:48:00	2008	15.41	NonKeiki	5.41	3.66795	9.28	F2	Cage 2	2011-11-24 16:48:00	YES	2012-01-25
Achatinella	livida	NONE	2012	2012-05-03	2008-05-31 14:24:00	2008	15.93	NonKeiki	5.93	3.92438	8.88	F2	Population 1	2011-11-30 02:24:00	YES	2012-05-03
Achatinella	livida	NONE	2012	2012-07-11	2008-06-26 09:36:00	2008	16.06	NonKeiki	0.06	4.04274	9.46	F2	Cage 1	2011-12-25 21:36:00	YES	2012-07-11
Achatinella	livida	NONE	2012	2012-09-13	2008-06-30 14:24:00	2008	16.29	NonKeiki	0.29	4.20658	9.45	F2	Cage 1	2011-12-30 02:24:00	YES	2012-09-13
Achatinella	livida	NONE	2010	2010-02-24	2008-07-23	2008	11.2	NonKeiki	1.2	1.59178	7.01	F2	Cage 1	2012-01-21 12:00:00	NO	2010-02-24
Achatinella	livida	NONE	2011	2011-12-02	2008-07-24 14:24:00	2008	14.78	NonKeiki	4.78	3.35726	10.48	F2	Cage 2	2012-01-23 02:24:00	NO	2011-12-02
Achatinella	livida	NONE	2010	2010-11-16	2008-07-27	2008	12.65	NonKeiki	2.65	2.30685	7.93	F2	Cage 1	2012-01-25 12:00:00	NO	2010-11-16
Achatinella	livida	NONE	2012	2012-03-08	2008-07-28	2008	15.3	NonKeiki	5.3	3.6137	9.86	F2	Cage 2	2012-01-26 12:00:00	YES	2012-03-08
Achatinella	livida	NONE	2012	2012-05-15	2008-09-16	2008	15.4	NonKeiki	5.4	3.66301	9.34	F2	Population 1	2012-03-16 12:00:00	YES	2012-05-15
Achatinella	livida	NONE	2010	2010-02-08	2008-10-10 09:36:00	2008	10.67	NonKeiki	0.67	1.33041	8	F2	Cage 1	2012-04-09 21:36:00	NO	2010-02-08
Achatinella	livida	NONE	2009	2009-01-13	2008-10-26 04:14:07	2008	4.34	Keiki	1.34	0.215955	3.78	F2	Keiki	2012-04-25 16:14:07	NO	2009-01-13
Achatinella	livida	NONE	2010	2010-05-27	2008-10-30 04:48:00	2008	11.16	NonKeiki	1.16	1.57205	7.3	F2	Cage 1	2012-04-29 16:48:00	NO	2010-05-27
Achatinella	livida	NONE	2011	2011-06-27	2008-11-01	2008	13.35	NonKeiki	3.35	2.65205	8.65	F2	Cage 1	2012-05-01 12:00:00	NO	2011-06-27
Achatinella	livida	NONE	2009	2009-08-27	2008-11-01 04:14:07	2008	8.08	Keiki	5.08	0.818695	6.42	F2	Cage 1	2012-05-01 16:14:07	NO	2009-08-27
Achatinella	livida	NONE	2008	2008-11-05	2008-11-01 11:17:38	2008	3.06	Keiki	0.06	0.00966962	3.28	F2	Keiki	2012-05-01 23:17:38	NO	2008-11-05
Achatinella	livida	NONE	2011	2011-07-26	2008-11-03	2008	13.5	NonKeiki	3.5	2.72603	9.05	F2	Cage 1	2012-05-03 12:00:00	NO	2011-07-26
Achatinella	livida	NONE	2013	2013-08-20	2008-11-18 09:36:00	2008	17.06	NonKeiki	1.06	4.75507	9.07	F2	Cage 1	2012-05-18 21:36:00	YES	2013-08-20
Achatinella	livida	NONE	2009	2009-12-07	2008-11-20 19:12:00	2008	10.09	NonKeiki	0.09	1.04438	8.76	F2	Cage 2	2012-05-21 07:12:00	NO	2009-12-07
Achatinella	livida	NONE	2008	2008-12-02	2008-12-02	2008	2.58	Keiki	0	0	2.2	F2	Keiki 2	2012-06-01 12:00:00	NO	2008-12-02
Achatinella	livida	NONE	2013	2013-06-10	2008-12-03 04:48:00	2008	16.73	NonKeiki	0.73	4.52	9.88	F2	Cage 2	2012-06-02 16:48:00	YES	2013-06-10
Achatinella	livida	NONE	2012	2012-07-26	2009-01-23 14:24:00	2009	15.08	NonKeiki	5.08	3.50521	9.13	F3	Cage 2	2012-07-24 02:24:00	YES	2012-07-26
Achatinella	livida	NONE	2009	2009-11-03	2009-01-27	2009	7.76	Keiki	4.76	0.767123	4.88	F3	Cage 1	2012-07-27 12:00:00	NO	2009-11-03
Achatinella	livida	NONE	2009	2009-05-15	2009-02-25 18:21:10	2009	4.33	Keiki	1.33	0.214343	3.46	F3	Keiki	2012-08-26 06:21:10	NO	2009-05-15
Achatinella	livida	NONE	2012	2012-05-03	2009-02-27 09:36:00	2009	14.42	NonKeiki	4.42	3.17973	9.69	F3	Population 1	2012-08-27 21:36:00	NO	2012-05-03
Achatinella	livida	NONE	2013	2013-08-04	2009-03-09 19:12:00	2009	16.57	NonKeiki	0.57	4.40603	10.8	F3	Cage 1	2012-09-07 07:12:00	YES	2013-08-04
Achatinella	livida	NONE	2009	2009-03-23	2009-03-23	2009	2.97	Keiki	0	0	2.25	F3	Keiki	2012-09-20 12:00:00	NO	2009-03-23
Achatinella	livida	NONE	2013	2013-10-15	2009-04-11 19:12:00	2009	16.72	NonKeiki	0.72	4.51288	10	F3	Combined	2012-10-10 07:12:00	YES	2013-10-15
Achatinella	livida	NONE	2012	2012-02-24	2009-04-21 19:12:00	2009	13.74	NonKeiki	3.74	2.84438	9.12	F3	Cage 2	2012-10-20 07:12:00	NO	2012-02-24
Achatinella	livida	NONE	2012	2012-05-15	2009-05-04 09:36:00	2009	14.12	NonKeiki	4.12	3.03178	8.6	F3	Population 1	2012-11-01 21:36:00	NO	2012-05-15
Achatinella	livida	NONE	2010	2010-01-26	2009-05-26 07:03:31	2009	7.16	Keiki	4.16	0.670427	5.19	F3	Cage 1	2012-11-23 19:03:31	NO	2010-01-26
Achatinella	livida	NONE	2009	2009-05-29	2009-05-29	2009	2.57	Keiki	0	0	2.14	F3	Keiki	2012-11-26 12:00:00	NO	2009-05-29
Achatinella	livida	NONE	2009	2009-05-29	2009-05-29	2009	2.75	Keiki	0	0	2.32	F3	Keiki	2012-11-26 12:00:00	NO	2009-05-29
Achatinella	livida	NONE	2009	2009-06-11	2009-06-11	2009	2.36	Keiki	0	0	2.12	F3	Adults	2012-12-09 12:00:00	NO	2009-06-11
Achatinella	livida	NONE	2013	2013-07-24	2009-06-29	2009	16.1	NonKeiki	0.1	4.07123	10.46	F3	Cage 2	2012-12-27 12:00:00	YES	2013-07-24
Achatinella	livida	NONE	2009	2009-08-28	2009-07-17 05:38:49	2009	3.71	Keiki	0.71	0.114424	3.05	F3	Adults	2013-01-14 17:38:49	NO	2009-08-28
Achatinella	livida	NONE	2013	2013-12-30	2009-07-22 19:12:00	2009	16.62	NonKeiki	0.62	4.44164	12.41	F3	Combined	2013-01-20 07:12:00	YES	2013-12-30
Achatinella	livida	NONE	2014	2014-06-11	2009-08-04	2009	17.2	NonKeiki	1.2	4.85479	11	F3	Combined	2013-02-01 12:00:00	YES	2014-06-11
Achatinella	livida	NONE	2009	2009-11-17	2009-08-17 05:38:49	2009	4.56	Keiki	1.56	0.25141	1.68	F3	Cage 1	2013-02-14 17:38:49	NO	2009-11-17
Achatinella	livida	NONE	2009	2009-10-21	2009-09-04 12:42:21	2009	3.79	Keiki	0.79	0.127317	2.51	F3	Cage 2	2013-03-05 00:42:21	NO	2009-10-21
Achatinella	livida	NONE	2012	2012-05-03	2009-09-08	2009	13.35	NonKeiki	3.35	2.65205	8.95	F3	Population 1	2013-03-08 12:00:00	NO	2012-05-03
Achatinella	livida	NONE	2013	2013-10-03	2009-10-22 14:24:00	2009	15.98	NonKeiki	5.98	3.94904	9	F3	Combined	2013-04-22 02:24:00	YES	2013-10-03
Achatinella	livida	NONE	2012	2012-05-29	2009-11-27	2009	13.05	NonKeiki	3.05	2.50411	6.68	F3	Cage 1	2013-05-27 12:00:00	NO	2012-05-29
Achatinella	livida	NONE	2013	2013-12-11	2009-12-28 19:12:00	2009	15.99	NonKeiki	5.99	3.95397	9.08	F3	Combined	2013-06-28 07:12:00	YES	2013-12-11
Achatinella	livida	NONE	2012	2012-04-06	2010-01-01 04:48:00	2010	12.56	NonKeiki	2.56	2.26247	10.28	F3	Cage 2	2013-07-01 16:48:00	NO	2012-04-06
Achatinella	livida	NONE	2013	2013-08-19	2010-03-13 19:12:00	2010	14.94	NonKeiki	4.94	3.43616	9.4	F3	Cage 2	2013-09-11 07:12:00	NO	2013-08-19
Achatinella	livida	NONE	2012	2012-02-08	2010-04-26	2010	11.6	NonKeiki	1.6	1.78904	8.5	F3	Cage 2	2013-10-24 12:00:00	NO	2012-02-08
Achatinella	livida	NONE	2012	2012-10-03	2010-05-27	2010	12.75	NonKeiki	2.75	2.35616	8.36	F3	Cage 2	2013-11-24 12:00:00	NO	2012-10-03
Achatinella	livida	NONE	2013	2013-09-09	2010-06-09 09:36:00	2010	14.57	NonKeiki	4.57	3.2537	9.48	F3	Cage 2	2013-12-07 21:36:00	NO	2013-09-09
Achatinella	livida	NONE	2013	2013-12-30	2010-06-24 04:48:00	2010	15.11	NonKeiki	5.11	3.52	11.41	F3	Combined	2013-12-22 16:48:00	YES	2013-12-30
Achatinella	livida	NONE	2014	2014-01-13	2010-09-03 19:12:00	2010	14.79	NonKeiki	4.79	3.36219	9.53	F3	Combined	2014-03-04 07:12:00	NO	2014-01-13
Achatinella	livida	NONE	2014	2014-06-11	2010-11-18	2010	15.2	NonKeiki	5.2	3.56438	9.6	F3	Combined	2014-05-18 12:00:00	YES	2014-06-11
Achatinella	livida	NONE	2013	2013-02-19	2010-12-16 19:12:00	2010	12.39	NonKeiki	2.39	2.17863	9.19	F3	Cage 2	2014-06-16 07:12:00	NO	2013-02-19
Achatinella	livida	NONE	2012	2012-02-08	2011-01-02 05:38:49	2011	9.83	Keiki	6.83	1.10073	8.15	F3	Cage 2	2014-07-02 17:38:49	NO	2012-02-08
Achatinella	livida	NONE	2012	2012-01-09	2011-01-11 15:31:45	2011	9.16	Keiki	6.16	0.992748	7.12	F3	Cage 2	2014-07-12 03:31:45	NO	2012-01-09
Achatinella	livida	NONE	2012	2012-02-24	2011-02-21 08:28:14	2011	9.25	Keiki	6.25	1.00725	6.91	F3	Cage 2	2014-08-21 20:28:14	NO	2012-02-24
Achatinella	livida	NONE	2014	2014-06-11	2011-03-06	2011	14.6	NonKeiki	4.6	3.26849	10.1	F3	Combined	2014-09-03 12:00:00	NO	2014-06-11
Achatinella	livida	NONE	2012	2012-02-24	2011-03-26 21:10:35	2011	8.68	Keiki	5.68	0.915391	7.34	F3	Cage 2	2014-09-24 09:10:35	NO	2012-02-24
Achatinella	livida	NONE	2012	2012-02-08	2011-04-24 14:07:03	2011	7.92	Keiki	4.92	0.792909	6.51	F3	Cage 2	2014-10-23 02:07:03	NO	2012-02-08
Achatinella	livida	NONE	2012	2012-02-24	2011-05-10	2011	7.93	Keiki	4.93	0.794521	6.47	F3	Cage 2	2014-11-07 12:00:00	NO	2012-02-24
Achatinella	livida	NONE	2011	2011-09-02	2011-05-23 19:45:52	2011	4.72	Keiki	1.72	0.277196	4.4	F3	Cage 2	2014-11-21 07:45:52	NO	2011-09-02
Achatinella	livida	NONE	2012	2012-02-08	2011-06-20 01:24:42	2011	6.96	Keiki	3.96	0.638195	5.71	F3	Cage 2	2014-12-18 13:24:42	NO	2012-02-08
Achatinella	livida	NONE	2012	2012-01-25	2011-06-20 18:21:10	2011	6.71	Keiki	3.71	0.597905	5.66	F3	Cage 2	2014-12-19 06:21:10	NO	2012-01-25
Achatinella	livida	NONE	2014	2014-06-11	2011-06-22	2011	14	NonKeiki	4	2.9726	9.5	F3	Combined	2014-12-20 12:00:00	NO	2014-06-11
Achatinella	livida	NONE	2012	2012-01-25	2011-07-01 08:28:14	2011	6.53	Keiki	3.53	0.568896	4.63	F3	Cage 2	2014-12-29 20:28:14	NO	2012-01-25
Achatinella	livida	NONE	2014	2014-06-11	2011-07-10	2011	13.9	NonKeiki	3.9	2.92329	8.1	F3	Combined	2015-01-07 12:00:00	NO	2014-06-11
Achatinella	livida	NONE	2012	2012-08-23	2011-07-28 19:45:52	2011	9.65	Keiki	6.65	1.07172	6.67	F3	Cage 2	2015-01-26 07:45:52	NO	2012-08-23
Achatinella	livida	NONE	2012	2012-01-28	2011-10-05 21:10:35	2011	4.94	Keiki	1.94	0.312651	4.4	F3	Cage 2	2015-04-05 09:10:35	NO	2012-01-28
Achatinella	livida	NONE	2012	2012-02-24	2011-10-31 02:49:24	2011	4.97	Keiki	1.97	0.317486	4.45	F3	Cage 2	2015-04-30 14:49:24	NO	2012-02-24
Achatinella	livida	NONE	2012	2012-08-13	2011-11-12 07:03:31	2011	7.67	Keiki	4.67	0.752619	5.28	F3	Cage 2	2015-05-12 19:03:31	NO	2012-08-13
Achatinella	livida	NONE	2012	2012-02-08	2011-11-18 19:45:52	2011	4.38	Keiki	1.38	0.222401	3.98	F3	Cage 2	2015-05-19 07:45:52	NO	2012-02-08
Achatinella	livida	NONE	2012	2012-02-08	2011-11-18 19:45:52	2011	4.38	Keiki	1.38	0.222401	4.06	F3	Cage 2	2015-05-19 07:45:52	NO	2012-02-08
Achatinella	livida	NONE	2012	2012-02-08	2011-11-22 08:28:14	2011	4.32	Keiki	1.32	0.212732	4.21	F3	Cage 2	2015-05-22 20:28:14	NO	2012-02-08
Achatinella	livida	NONE	2012	2012-01-28	2011-11-27 19:45:52	2011	4.04	Keiki	1.04	0.167607	3.83	F3	Cage 2	2015-05-28 07:45:52	NO	2012-01-28
Achatinella	livida	NONE	2012	2012-10-17	2011-12-24 22:35:17	2011	8.05	Keiki	5.05	0.81386	6.92	F3	Cage 2	2015-06-24 10:35:17	NO	2012-10-17
Achatinella	livida	NONE	2012	2012-01-25	2012-01-10 21:10:35	2012	3.24	Keiki	0.24	0.0386785	3.12	F3	Cage 1	2015-07-11 09:10:35	NO	2012-01-25
Achatinella	livida	NONE	2012	2012-03-08	2012-02-13 11:17:38	2012	3.4	Keiki	0.4	0.0644641	3.21	F3	Cage 2	2015-08-13 23:17:38	NO	2012-03-08
Achatinella	livida	NONE	2012	2012-03-08	2012-03-08	2012	2.82	Keiki	0	0	2.62	F3	Cage 2	2015-09-06 12:00:00	NO	2012-03-08
Achatinella	livida	NONE	2012	2012-08-31	2012-03-29 21:10:35	2012	5.62	Keiki	2.62	0.42224	7	F3	Cage 2	2015-09-28 09:10:35	NO	2012-08-31
Achatinella	livida	NONE	2013	2013-09-16	2012-04-03 09:36:00	2012	10.92	NonKeiki	0.92	1.4537	7.94	F3	Cage 2	2015-10-02 21:36:00	NO	2013-09-16
Achatinella	livida	NONE	2012	2012-06-14	2012-04-05 14:07:03	2012	4.18	Keiki	1.18	0.190169	3.62	F3	Cage 1	2015-10-05 02:07:03	NO	2012-06-14
Achatinella	livida	NONE	2012	2012-04-16	2012-04-07 18:21:10	2012	3.14	Keiki	0.14	0.0225624	2.92	F3	Cage 2	2015-10-07 06:21:10	NO	2012-04-16
Achatinella	livida	NONE	2013	2013-08-19	2012-04-13 04:48:00	2012	10.71	NonKeiki	0.71	1.35014	7.19	F3	Cage 2	2015-10-12 16:48:00	NO	2013-08-19
Achatinella	livida	NONE	2013	2013-09-16	2012-04-23 04:48:00	2012	10.81	NonKeiki	0.81	1.39945	8.12	F3	Cage 2	2015-10-22 16:48:00	NO	2013-09-16
Achatinella	livida	NONE	2012	2012-05-29	2012-05-10 18:21:10	2012	3.31	Keiki	0.31	0.0499597	3.07	F3	Cage 1	2015-11-09 06:21:10	NO	2012-05-29
Achatinella	livida	NONE	2012	2012-10-03	2012-05-21 07:03:31	2012	5.29	Keiki	2.29	0.369057	2.31	F3	Cage 2	2015-11-19 19:03:31	NO	2012-10-03
Achatinella	livida	NONE	2013	2013-08-06	2012-05-24 04:48:00	2012	10.41	NonKeiki	0.41	1.20219	7.44	F3	Cage 2	2015-11-22 16:48:00	NO	2013-08-06
Achatinella	livida	NONE	2012	2012-06-14	2012-05-25 14:07:03	2012	3.33	Keiki	0.33	0.0531829	3.44	F3	Cage 2	2015-11-24 02:07:03	NO	2012-06-14
Achatinella	livida	NONE	2012	2012-05-29	2012-05-29	2012	1.61	Keiki	0	0	1.19	F3	Cage 2	2015-11-27 12:00:00	NO	2012-05-29
Achatinella	livida	NONE	2013	2013-08-19	2012-08-10	2012	10.05	NonKeiki	0.05	1.02466	7.3	F3	Cage 2	2016-02-08 12:00:00	NO	2013-08-19
Achatinella	livida	NONE	2013	2013-08-06	2012-08-15 02:49:24	2012	9.05	Keiki	6.05	0.97502	6.48	F3	Cage 2	2016-02-13 14:49:24	NO	2013-08-06
Achatinella	livida	NONE	2013	2013-07-22	2012-08-31 07:03:31	2012	8.52	Keiki	5.52	0.889605	7.18	F3	Cage 1	2016-02-29 19:03:31	NO	2013-07-22
Achatinella	livida	NONE	2013	2013-08-20	2012-10-13 09:52:56	2012	8.28	Keiki	5.28	0.850927	6.22	F3	Cage 2	2016-04-12 21:52:56	NO	2013-08-20
Achatinella	livida	NONE	2013	2013-08-03	2012-10-17	2012	7.93	Keiki	4.93	0.794521	6.5	F3	Cage 2	2016-04-16 12:00:00	NO	2013-08-03
Achatinella	livida	NONE	2012	2012-11-14	2012-11-14	2012	3	Keiki	0	0	2.67	F3	Cage 2	2016-05-14 12:00:00	NO	2012-11-14
Achatinella	livida	NONE	2014	2014-06-11	2012-11-25	2012	11.1	NonKeiki	1.1	1.54247	8.3	F3	Combined	2016-05-25 12:00:00	NO	2014-06-11
Achatinella	livida	NONE	2013	2013-09-03	2012-12-31 16:56:28	2012	7.17	Keiki	4.17	0.672039	5.45	F3	Cage 2	2016-07-01 04:56:28	NO	2013-09-03
Achatinella	livida	NONE	2013	2013-09-03	2013-02-08 12:42:21	2013	6.51	Keiki	3.51	0.565673	5.44	F3	Cage 2	2016-08-09 00:42:21	NO	2013-09-03
Achatinella	livida	NONE	2014	2014-06-11	2013-02-23	2013	10.6	NonKeiki	0.6	1.29589	7.9	F3	Combined	2016-08-23 12:00:00	NO	2014-06-11
Achatinella	livida	NONE	2013	2013-03-30	2013-02-24 11:17:38	2013	3.57	Keiki	0.57	0.0918614	3.11	F3	Cage 2	2016-08-24 23:17:38	NO	2013-03-30
Achatinella	livida	NONE	2013	2013-10-21	2013-04-06 22:35:17	2013	6.35	Keiki	3.35	0.539887	4.89	F3	Combined	2016-10-05 10:35:17	NO	2013-10-21
Achatinella	livida	NONE	2013	2013-10-28	2013-04-12 18:21:10	2013	6.37	Keiki	3.37	0.54311	5	F3	Combined	2016-10-11 06:21:10	NO	2013-10-28
Achatinella	livida	NONE	2014	2014-06-11	2013-05-01 02:49:24	2013	9.9	Keiki	6.9	1.11201	7.6	F3	Combined	2016-10-29 14:49:24	NO	2014-06-11
Achatinella	livida	NONE	2014	2014-06-11	2013-05-30 12:42:21	2013	9.4	Keiki	6.4	1.03143	7.2	F3	Combined	2016-11-28 00:42:21	NO	2014-06-11
Achatinella	livida	NONE	2014	2014-06-11	2013-07-10 16:56:28	2013	8.7	Keiki	5.7	0.918614	6.8	F3	Combined	2017-01-08 04:56:28	NO	2014-06-11
Achatinella	livida	NONE	2014	2014-06-11	2013-07-22 11:17:38	2013	8.5	Keiki	5.5	0.886382	6.6	F3	Combined	2017-01-19 23:17:38	NO	2014-06-11
Achatinella	livida	NONE	2013	2013-09-03	2013-07-23 05:38:49	2013	3.71	Keiki	0.71	0.114424	2.53	F3	Cage 1	2017-01-20 17:38:49	NO	2013-09-03
Achatinella	livida	NONE	2014	2014-06-11	2013-07-28 08:28:14	2013	8.4	Keiki	5.4	0.870266	6.9	F3	Combined	2017-01-25 20:28:14	NO	2014-06-11
Achatinella	livida	NONE	2013	2013-10-21	2013-08-01 09:52:56	2013	4.37	Keiki	1.37	0.22079	3.84	F3	Combined	2017-01-29 21:52:56	NO	2013-10-21
Achatinella	livida	NONE	2014	2014-06-11	2013-08-03 05:38:49	2013	8.3	Keiki	5.3	0.85415	6.3	F3	Combined	2017-01-31 17:38:49	NO	2014-06-11
Achatinella	livida	NONE	2014	2014-06-11	2013-08-09 02:49:24	2013	8.2	Keiki	5.2	0.838034	6.4	F3	Combined	2017-02-06 14:49:24	NO	2014-06-11
Achatinella	livida	NONE	2014	2014-06-11	2013-08-26 18:21:10	2013	7.9	Keiki	4.9	0.789686	6	F3	Combined	2017-02-24 06:21:10	NO	2014-06-11
Achatinella	livida	NONE	2013	2013-12-30	2013-08-29 15:31:45	2013	5.08	Keiki	2.08	0.335214	4.54	F3	Combined	2017-02-27 03:31:45	NO	2013-12-30
Achatinella	livida	NONE	2013	2013-09-03	2013-09-03	2013	1.68	Keiki	0	0	1.76	F3	Cage 1	2017-03-03 12:00:00	NO	2013-09-03
Achatinella	livida	NONE	2013	2013-11-04	2013-09-23 19:45:52	2013	3.7	Keiki	0.7	0.112812	3.03	F3	Combined	2017-03-24 07:45:52	NO	2013-11-04
Achatinella	livida	NONE	2014	2014-06-11	2013-10-18 16:56:28	2013	7	Keiki	4	0.644641	6.5	F3	Combined	2017-04-18 04:56:28	NO	2014-06-11
Achatinella	livida	NONE	2014	2014-06-11	2013-10-24 14:07:03	2013	6.9	Keiki	3.9	0.628525	5.8	F3	Combined	2017-04-24 02:07:03	NO	2014-06-11
Achatinella	livida	NONE	2014	2014-06-11	2013-12-22 09:52:56	2013	5.9	Keiki	2.9	0.467365	5.4	F3	Combined	2017-06-21 21:52:56	NO	2014-06-11
Achatinella	livida	NONE	2013	2013-12-30	2013-12-30	2013	3.12	Keiki	0.12	0	3.01	F3	Combined	2017-06-29 12:00:00	NO	2013-12-30
Achatinella	livida	NONE	2014	2014-06-11	2014-02-01 14:07:03	2014	5.2	Keiki	2.2	0.354553	4.1	F3	Combined	2017-08-02 02:07:03	NO	2014-06-11
Achatinella	livida	NONE	2014	2014-06-11	2014-03-26 12:42:21	2014	4.3	Keiki	1.3	0.209508	3.8	F3	Combined	2017-09-24 00:42:21	NO	2014-06-11
Achatinella	livida	NONE	2014	2014-06-11	2014-05-12 14:07:03	2014	3.5	Keiki	0.5	0.0805802	3.4	F3	Combined	2017-11-10 02:07:03	NO	2014-06-11
