# Supplementary material for: Demographic and genetic factors in the recovery or demise of ex situ populations following a severe bottleneck in fifteen species of Hawaiian tree snails
Source: PeerJ. 2015 Nov 12;3:e1406. doi: 10.7717/peerj.1406 (PMC4647602; doi:10.7717/peerj.1406)
Supplement: Supplemental Information 9 [file peerj-03-1406-s013.xls]

## Sheet: Sheet1
GENUS	SPECIES	ID	YEAR COLLECTED	DATE COLLECTED	BIRTHDATE	BIRTHYEAR	LENGTH	Age Class	Calc1	Age_Calc	WIDTH	Generation	CAGE	Maturity	AliveAtMaturity?
Newcombia	cumingi	NONE	2000	2000-08-04	1997-08-24 14:24:00	1997	18.38	NonKeiki	8.88	2.9463	6.7	FOUNDER		1999-09-30 02:24:00	Yes
Newcombia	cumingi	NONE	2000	2000-05-23	1997-09-29	1997	18.1	NonKeiki	8.6	2.64932		FOUNDER		1999-11-04 12:00:00	Yes
Newcombia	cumingi	NONE	2001	2001-07-17	1997-10-26	1997	19.45	NonKeiki	9.95	3.72603	6.4	FOUNDER		1999-12-01 12:00:00	Yes
Newcombia	cumingi	NONE	2002	2002-05-21	1998-08-21	1998	19.54	NonKeiki	10.04	3.75068	6.63	FOUNDER		2000-09-25 12:00:00	Yes
Newcombia	cumingi	NONE	1999	1999-07-07	1999-07-07	1999	4.4	Keiki	0	0		F1		2001-08-11 12:00:00	No
Newcombia	cumingi	NONE	2004	2004-10-26	2000-01-28	2000	20.9	NonKeiki	11.4	4.74795	5.47	F1		2002-03-04 12:00:00	Yes
Newcombia	cumingi	NONE	2000	2000-05-23	2000-02-09	2000	7.4	Keiki	2.6	0.284932		F1		2002-03-16 12:00:00	No
Newcombia	cumingi	NONE	2000	2000-02-16	2000-02-16	2000	4.65	Keiki	0	0		F1		2002-03-23 12:00:00	No
Newcombia	cumingi	NONE	2002	2002-09-12	2000-03-11 18:00:00	2000	17.95	NonKeiki	8.45	2.50479	7.2	F1		2002-04-17 06:00:00	Yes
Newcombia	cumingi	NONE	2000	2000-05-23	2000-03-22 19:12:00	2000	6.33	Keiki	1.53	0.167671		F1		2002-04-28 07:12:00	No
Newcombia	cumingi	NONE	2000	2000-04-11	2000-04-11	2000	3.9	Keiki	0	0		F1		2002-05-17 12:00:00	No
Newcombia	cumingi	NONE	2000	2000-04-11	2000-04-11	2000	4.6	Keiki	0	0		F1		2002-05-17 12:00:00	No
Newcombia	cumingi	NONE	2000	2000-06-20	2000-06-20	2000	4.45	Keiki	0	0		F1		2002-07-26 12:00:00	No
Newcombia	cumingi	NONE	2000	2000-08-19	2000-08-03 19:12:00	2000	5.18	Keiki	0.38	0.0416438		F1		2002-09-09 07:12:00	No
Newcombia	cumingi	NONE	2000	2000-08-19	2000-08-08 04:48:00	2000	5.07	Keiki	0.27	0.029589		F1		2002-09-13 16:48:00	No
Newcombia	cumingi	NONE	2000	2000-08-19	2000-08-19	2000	4.8	Keiki	0	0		F1		2002-09-24 12:00:00	No
Newcombia	cumingi	NONE	2000	2000-10-11	2000-10-11	2000	2.2	Keiki	0	0		F1		2002-11-16 12:00:00	No
Newcombia	cumingi	NONE	2000	2000-10-11	2000-10-11	2000	4.05	Keiki	0	0		F1		2002-11-16 12:00:00	No
Newcombia	cumingi	NONE	2000	2000-12-06	2000-12-06	2000	3.87	Keiki	0	0		F1		2003-01-11 12:00:00	No
Newcombia	cumingi	NONE	2000	2000-12-06	2000-12-06	2000	4.8	Keiki	0	0		F1		2003-01-11 12:00:00	No
Newcombia	cumingi	NONE	2005	2005-08-15	2000-12-12 09:36:00	2000	20.68	NonKeiki	11.18	4.67562	6.08	F1		2003-01-17 21:36:00	Yes
Newcombia	cumingi	NONE	2003	2003-02-28	2001-01-10 22:48:00	2001	17.01	NonKeiki	7.51	2.13164	6.93	F1		2003-02-16 10:48:00	Yes
Newcombia	cumingi	NONE	2001	2001-11-08	2001-03-14 14:24:00	2001	10.76	Keiki	5.96	0.653151	4.05	F1		2003-04-20 02:24:00	No
Newcombia	cumingi	NONE	2003	2003-04-18	2001-05-23 12:00:00	2001	16.09	NonKeiki	6.59	1.90274	5.48	F1		2003-06-29	No
Newcombia	cumingi	NONE	2001	2001-07-06	2001-07-06	2001	4.15	Keiki	0	0		F1		2003-08-11 12:00:00	No
Newcombia	cumingi	NONE	2005	2005-08-15	2001-11-22	2001	19.47	NonKeiki	9.97	3.73151	6.11	F1		2003-12-28 12:00:00	Yes
Newcombia	cumingi	NONE	2004	2004-10-26	2002-07-13	2002	17.35	NonKeiki	7.85	2.29041	5	F2		2004-08-17 12:00:00	Yes
Newcombia	cumingi	NONE	2002	2002-11-21	2002-11-21	2002	4	Keiki	0	0	2.03	F2		2004-12-26 12:00:00	No
Newcombia	cumingi	NONE	2005	2005-05-06	2003-01-29 09:36:00	2003	17.21	NonKeiki	7.71	2.2674	5.5	F2		2005-03-05 21:36:00	Yes
Newcombia	cumingi	NONE	2005	2005-08-29	2003-05-17 04:48:00	2003	17.33	NonKeiki	7.83	2.28712	5.65	F2		2005-06-21 16:48:00	Yes
Newcombia	cumingi	NONE	2004	2004-03-12	2004-03-08 09:36:00	2004	4.89	Keiki	0.09	0.00986301	2.24	F2		2006-04-13 21:36:00	No
Newcombia	cumingi	NONE	2004	2004-03-12	2004-03-12	2004	4.78	Keiki	0	0	2.1	F2		2006-04-17 12:00:00	No
Newcombia	cumingi	NONE	2004	2004-08-06	2004-04-04	2004	7.9	Keiki	3.1	0.339726	3.1	F2		2006-05-10 12:00:00	No
Newcombia	cumingi	NONE	2004	2004-06-14	2004-06-14	2004	4.5	Keiki	0	0	1.75	F2		2006-07-20 12:00:00	No
Newcombia	cumingi	NONE	2004	2004-10-10	2004-07-10	2004	7.1	Keiki	2.3	0.252055	2.65	F2		2006-08-15 12:00:00	No
Newcombia	cumingi	NONE	2004	2004-08-30	2004-08-30	2004	3.21	Keiki	0	0	1.35	F2		2006-10-05 12:00:00	No
Newcombia	cumingi	NONE	2005	2005-05-23	2004-10-01 09:36:00	2004	10.64	Keiki	5.84	0.64	2.95	F2		2006-11-06 21:36:00	No
Newcombia	cumingi	NONE	2004	2004-12-20	2004-12-20	2004	4.13	Keiki	0	0	2.14	F2		2007-01-25 12:00:00	No
Newcombia	cumingi	NONE	2004	2004-12-20	2004-12-20	2004	4.21	Keiki	0	0	2.25	F2		2007-01-25 12:00:00	No
Newcombia	cumingi	NONE	2004	2004-12-20	2004-12-20	2004	4.62	Keiki	0	0	2.28	F2		2007-01-25 12:00:00	No
Newcombia	cumingi	NONE	2005	2005-02-28	2005-02-28	2005	4.03	Keiki	0	0	1.94	F3		2007-04-05 12:00:00	No
