# Supplementary material for: Demographic and genetic factors in the recovery or demise of ex situ populations following a severe bottleneck in fifteen species of Hawaiian tree snails
Source: PeerJ. 2015 Nov 12;3:e1406. doi: 10.7717/peerj.1406 (PMC4647602; doi:10.7717/peerj.1406)
Supplement: Supplemental Information 11 [file peerj-03-1406-s015.xls]

## Sheet: Sheet1
GENUS	SPECIES	ID	YEAR COLLECTED	DATE COLLECTED	BIRTHDATE	BIRTHYEAR	LENGTH	Age Class	Calc1	Age_Calc	WIDTH	Generation	CAGE	Maturity	AliveAtMaturity?
Partulina	physa	NONE	1995	1995-09-01	1992-04-29	1992	14.5	NonKeiki	4.5	3.34247		FOUNDER		1995-04-29	Yes
Partulina	physa	NONE	1995	1995-09-01	1993-06-14	1993	13.7	NonKeiki	3.7	2.21644	8.6	FOUNDER
Partulina	physa	NONE	1995	1995-09-01	1995-09-01	1995	2	Keiki	0	0		F1
Partulina	physa	NONE	1995	1995-09-01	1995-09-01	1995	4.5	Keiki	0	0		F1
Partulina	physa	NONE	1996	1996-02-01	1996-02-01	1996	5	Keiki	0	0		F1		1999-01-31	No
Partulina	physa	NONE	1996	1996-02-15	1995-07-30	1995	8	Keiki	3	0.547945		F1		1998-07-29	No
Partulina	physa	NONE	1996	1996-05-13	1996-05-13	1996	3.9	Keiki	0	0	3.15	F1		1999-05-13	No
Partulina	physa	NONE	1998	1998-03-03	1992-07-27	1992	17	NonKeiki	7	5.60274		FOUNDER		1995-07-27	Yes
Partulina	physa	NONE	1999	1999-06-08	1999-02-06 16:00:00	1999	6.82	Keiki	1.82	0.33242	4.03	F1		2002-02-05 16:00:00	No
Partulina	physa	NONE	2000	2000-06-21	2000-03-27 16:00:00	2000	6.28	Keiki	1.28	0.23379		F2		2003-03-27 16:00:00	No
Partulina	physa	NONE	2002	2002-04-16	2002-03-16 08:00:00	2002	5.46	Keiki	0.46	0.0840183	3.75	F2		2005-03-15 08:00:00	No
Partulina	physa	NONE	2002	2002-05-21	2002-03-07 08:00:00	2002	6.12	Keiki	1.12	0.204566	3.15	F2		2005-03-06 08:00:00	No
Partulina	physa	NONE	2002	2002-07-19	1997-03-08 09:36:00	1997	16.64	NonKeiki	6.64	5.36603	9.49	F1		2000-03-07 09:36:00	Yes
Partulina	physa	NONE	2002	2002-09-13	2000-07-15 04:48:00	2000	13.54	NonKeiki	3.54	2.16384	7.28	F2		2003-07-15 04:48:00	No
Partulina	physa	NONE	2002	2002-09-13	2002-09-13	2002	4.18	Keiki	0	0	2.83	F2		2005-09-12	No
Partulina	physa	NONE	2003	2003-01-14	2002-10-17 08:00:00	2002	6.33	Keiki	1.33	0.242922	3.63	F2		2005-10-16 08:00:00	No
Partulina	physa	NONE	2003	2003-01-14	2002-12-01	2002	5.66	Keiki	0.66	0.120548	3.34	F2		2005-11-30	No
Partulina	physa	NONE	2004	2004-01-28	2004-01-28	2004	4.67	Keiki	0	0	2.54	F2		2007-01-27	No
Partulina	physa	NONE	2004	2004-02-24	2004-01-31 16:00:00	2004	5.35	Keiki	0.35	0.0639269	3.41	F2		2007-01-30 16:00:00	No
Partulina	physa	NONE	2004	2004-04-08	1999-11-14	1999	15.4	NonKeiki	5.4	4.40274	7.95	F1		2002-11-13	Yes
Partulina	physa	NONE	2004	2004-04-23	2004-02-29 16:00:00	2004	5.8	Keiki	0.8	0.146119	3.8	F2		2007-02-28 16:00:00	No
Partulina	physa	NONE	2004	2004-05-21	2004-04-17 16:00:00	2004	5.5	Keiki	0.5	0.0913242	3	F2		2007-04-17 16:00:00	No
Partulina	physa	NONE	2004	2004-09-22	2004-08-29 16:00:00	2004	5.35	Keiki	0.35	0.0639269	2.85	F2		2007-08-29 16:00:00	No
Partulina	physa	NONE	2004	2004-12-27	2000-10-09 04:48:00	2000	15.34	NonKeiki	5.34	4.21863	7.81	F2		2003-10-09 04:48:00	Yes
Partulina	physa	NONE	2004	2004-12-27	2004-12-01	2004	5.39	Keiki	0.39	0.0712329	3.08	F2		2007-12-01	No
Partulina	physa	NONE	2005	2005-01-25	2005-01-25	2005	3.96	Keiki	0	0	2.08	F3		2008-01-25	No
Partulina	physa	NONE	2005	2005-02-09	2000-04-16 14:24:00	2000	15.81	NonKeiki	5.81	4.82027	8.16	F2		2003-04-16 14:24:00	Yes
Partulina	physa	NONE	2005	2005-05-18	2005-05-18	2005	4.44	Keiki	0	0	2.41	F3		2008-05-17	No
Partulina	physa	NONE	2005	2005-09-08	2001-10-24	2001	15	NonKeiki	5	3.87671	7.1	F2		2004-10-23	Yes
Partulina	physa	NONE	2006	2006-08-31	2004-10-30 04:48:00	2004	12.54	NonKeiki	2.54	1.83507	6.79	F2		2007-10-30 04:48:00	No
Partulina	physa	NONE	2008	2008-02-08	2004-02-22 12:00:00	2004	15.15	NonKeiki	5.15	3.96301	9.74	F2		2007-02-21 12:00:00	Yes
Partulina	physa	NONE	2008	2008-09-18	2008-09-18	2008	4.46	Keiki	0	0	2.92	F3		2011-09-18	No
Partulina	physa	NONE	2008	2008-10-02	2003-12-13 09:36:00	2003	15.79	NonKeiki	5.79	4.80712	8.9	F2		2006-12-12 09:36:00	Yes
Partulina	physa	NONE	2008	2008-12-15	2008-12-15	2008	4.34	Keiki	0	0	2.81	F3		2011-12-15	No
Partulina	physa	NONE	2009	2009-03-20	2008-06-14 08:00:00	2008	9.18	Keiki	4.18	0.76347	5.62	F3		2011-06-14 08:00:00	No
Partulina	physa	NONE	2010	2010-02-04	2010-01-25 16:00:00	2010	5.14	Keiki	0.14	0.0255708	2.8	F4		2013-01-24 16:00:00	No
Partulina	physa	NONE	2010	2010-03-09	2010-03-09	2010	3.72	Keiki	0	0	1.82	F4		2013-03-08	No
Partulina	physa	NONE	2010	2010-04-28	2010-04-28	2010	4.22	Keiki	0	0	2.5	F4		2013-04-27	No
Partulina	physa	NONE	2010	2010-05-06	2010-05-06	2010	4.82	Keiki	0	0	2.85	F4		2013-05-05	No
Partulina	physa	NONE	2010	2010-09-29	2010-09-29	2010	4.65	Keiki	0	0	2.92	F4		2013-09-28	No
Partulina	physa	NONE	2010	2010-09-29	2010-09-29	2010	4.95	Keiki	0	0	3.53	F4		2013-09-28	No
Partulina	physa	NONE	2010	2010-09-29	2010-09-29	2010	5	Keiki	0	0	3	F4		2013-09-28	No
Partulina	physa	NONE	2010	2010-10-19	2007-02-16	2007	14.88	NonKeiki	4.88	3.67397	6.98	F3		2010-02-15	Yes
Partulina	physa	NONE	2010	2010-10-19	2007-09-06	2007	14.3	NonKeiki	4.3	3.12055	16.5	F3		2010-09-05	Yes
Partulina	physa	NONE	2010	2010-10-19	2007-10-04 19:12:00	2007	14.14	NonKeiki	4.14	3.04164	6.58	F3		2010-10-03 19:12:00	Yes
Partulina	physa	NONE	2010	2010-10-19	2010-09-28 08:00:00	2010	5.31	Keiki	0.31	0.056621	3.1	F4		2013-09-27 08:00:00	No
Partulina	physa	NONE	2010	2010-10-19	2010-10-19	2010	4.36	Keiki	0	0	2.55	F4		2013-10-18	No
Partulina	physa	NONE	2010	2010-11-04	2006-08-23 19:12:00	2006	15.31	NonKeiki	5.31	4.20055	7.47	F3		2009-08-22 19:12:00	Yes
Partulina	physa	NONE	2010	2010-11-04	2010-11-01 08:00:00	2010	5.04	Keiki	0.04	0.00730594	3.26	F4		2013-10-31 08:00:00	No
Partulina	physa	NONE	2010	2010-11-04	2010-11-04	2010	4.86	Keiki	0	0	3.17	F4		2013-11-03	No
Partulina	physa	NONE	2010	2010-12-03	2009-08-21 09:36:00	2009	10.74	NonKeiki	0.74	1.28384	5.45	F3		2012-08-20 09:36:00	No
Partulina	physa	NONE	2010	2010-12-13	2007-08-03 09:36:00	2007	14.54	NonKeiki	4.54	3.36329	7	F3		2010-08-02 09:36:00	Yes
