# Supplementary material for: Demographic and genetic factors in the recovery or demise of ex situ populations following a severe bottleneck in fifteen species of Hawaiian tree snails
Source: PeerJ. 2015 Nov 12;3:e1406. doi: 10.7717/peerj.1406 (PMC4647602; doi:10.7717/peerj.1406)
Supplement: Supplemental Information 13 [file peerj-03-1406-s017.xls]

## Sheet: Sheet1
GENUS	SPECIES	ID	YEAR COLLECTED	DATE COLLECTED	BIRTHDATE	BIRTHYEAR	LENGTH	Age Class	Calc1	Age_Calc	WIDTH	Generation	CAGE	Maturity	AliveAtMaturity?	1998	1999	2000	2001	2002	2003	2004	2005	2006	2007	2008	2009	2010	2011	2012	SUMMat	LivedToMaturity?
Partulina	variabilis	NONE	2002	2002-02-15	2001-09-14 11:17:38	2001	4.61	Keiki	2.61	0.420629		F1		2005-09-13 11:17:38
Partulina	variabilis	NONE	2008	2008-02-20	2005-10-07	2005	11.34	NonKeiki	3.34	2.3726	7.5	F1	Keiki	2009-10-06
Partulina	variabilis	NONE	2008	2008-12-25	2004-11-20 19:12:00	2004	15.16	NonKeiki	0.16	4.09644	9.1	F1	Keiki 3 keiki B	2008-11-19 19:12:00
Partulina	redfieldii	NONE	1991	1991-10-06	1991-10-06	1991	5	Keiki						1995-10-05	NO
Partulina	redfieldii	NONE	1991	1991-10-06	1991-10-06	1991	5	Keiki						1995-10-05	NO
Partulina	redfieldii	NONE	1991	1991-10-06	1991-10-06	1991	5	Keiki						1995-10-05	NO
Partulina	redfieldii	NONE	1991	1991-10-06	1991-10-06	1991	6	Keiki						1995-10-05	NO
Partulina	redfieldii	NONE	1991	1991-10-06	1991-10-06	1991	6	Keiki						1995-10-05	NO
Partulina	redfieldii	NONE	1991	1991-09-26	1991-09-26	1991	5	Keiki						1995-09-25	NO
Partulina	redfieldii	NONE	1991	1991-09-22	1991-09-22	1991	7	Keiki						1995-09-21	NO
Partulina	redfieldii	NONE	1991	1991-09-07	1991-09-07	1991	7	Keiki						1995-09-06	NO
Partulina	redfieldii	NONE	1991	1991-09-07	1991-09-07	1991	7	Keiki						1995-09-06	NO
Partulina	redfieldii	NONE	1991	1991-09-01	1991-09-01	1991	6	Keiki						1995-08-31	NO
Partulina	redfieldii	NONE	1991	1991-09-01	1991-09-01	1991	7	Keiki						1995-08-31	NO
Partulina	redfieldii	NONE	1991	1991-09-01	1991-09-01	1991	6	Keiki						1995-08-31	NO
Partulina	redfieldii	NONE	1991	1991-08-15	1991-08-15	1991	6	Keiki						1995-08-14	NO
Partulina	redfieldii	NONE	1991	1991-07-24	1991-07-24	1991	13	NonKeiki						1995-07-23	NO
Partulina	redfieldii	NONE	1991	1991-07-24	1991-07-24	1991	8	Keiki						1995-07-23	NO
Partulina	redfieldii	NONE	1991	1991-07-10	1991-07-10	1991	9	Keiki						1995-07-09	NO
Partulina	redfieldii	NONE	1991	1991-06-17	1991-06-17	1991	11.5	NonKeiki						1995-06-16	NO
Partulina	redfieldii	NONE	1991	1991-05-31	1991-05-31	1991	8	Keiki						1995-05-30	NO
Partulina	redfieldii	NONE	1991	1991-09-29	1991-09-29	1991	24	NonKeiki						1995-09-28	NO
Partulina	redfieldii	NONE	1991	1991-04-23	1991-04-23	1991	5	Keiki						1995-04-22	NO
Partulina	redfieldii	NONE	1991	1991-04-23	1991-04-23	1991	4	Keiki						1995-04-22	NO
Partulina	redfieldii	NONE	1991	1991-04-23	1991-04-23	1991	3	Keiki						1995-04-22	NO
Partulina	redfieldii	NONE	1989	1989-07-21	1989-07-21	1989	3	Keiki						1993-07-20	NO
Partulina	redfieldii	NONE	1989	1989-07-21	1989-07-21	1989	5	Keiki						1993-07-20	NO
Partulina	redfieldii	NONE	1989	1989-07-21	1989-07-21	1989	4	Keiki						1993-07-20	NO
Partulina	redfieldii	NONE	1989	1989-07-21	1989-07-21	1989	4	Keiki						1993-07-20	NO
Partulina	redfieldii	NONE	1992	1992-08-14	1992-08-14	1992	5	Keiki						1996-08-13	NO
Partulina	redfieldii	NONE	1991	1991-07-20	1991-07-20	1991	6	Keiki						1995-07-19	NO
Partulina	redfieldii	NONE	1992	1992-06-29	1992-06-29	1992	7	Keiki						1996-06-28	NO
Partulina	redfieldii	NONE	1992	1992-06-29	1992-06-29	1992	6	Keiki						1996-06-28	NO
Partulina	redfieldii	NONE	1992	1992-06-29	1992-06-29	1992	9	Keiki						1996-06-28	NO
Partulina	redfieldii	NONE	1992	1992-06-29	1992-06-29	1992	6	Keiki						1996-06-28	NO
Partulina	redfieldii	NONE	1992	1992-06-18	1992-06-18	1992	8	Keiki						1996-06-17	NO
Partulina	redfieldii	NONE	1992	1992-05-13	1992-05-13	1992	6	Keiki						1996-05-12	NO
Partulina	redfieldii	NONE	1992	1992-04-08	1992-04-08	1992	6	Keiki						1996-04-07	NO
Partulina	redfieldii	NONE	1992	1992-03-17	1992-03-17	1992	6	Keiki						1996-03-16	NO
Partulina	redfieldii	NONE	1992	1992-01-11	1992-01-11	1992	23	NonKeiki						1996-01-10	NO
Partulina	redfieldii	NONE	1991	1991-12-03	1991-12-03	1991	20	NonKeiki						1995-12-02	NO
Partulina	redfieldii	NONE	1991	1991-11-09	1991-11-09	1991	6	Keiki						1995-11-08	NO
Partulina	redfieldii	NONE	1991	1991-10-26	1991-10-26	1991	2	Keiki						1995-10-25	NO
Partulina	redfieldii	NONE	1991	1991-10-20	1991-10-20	1991	6	Keiki						1995-10-19	NO
Partulina	redfieldii	NONE	1991	1991-10-13	1991-10-13	1991	2	Keiki						1995-10-12	NO
Partulina	redfieldii	NONE	1991	1991-10-13	1991-10-13	1991	6	Keiki						1995-10-12	NO
Partulina	redfieldii	NONE	1991	1991-10-13	1991-10-13	1991	6	Keiki						1995-10-12	NO
Partulina	redfieldii	NONE	1991	1991-10-13	1991-10-13	1991	5	Keiki						1995-10-12	NO
Partulina	redfieldii	NONE	1992	1992-12-19	1992-12-19	1992	3	Keiki						1996-12-18	NO
Partulina	redfieldii	NONE	1992	1992-11-27	1992-11-27	1992	4	Keiki						1996-11-26	NO
Partulina	redfieldii	NONE	1992	1992-10-22	1992-10-22	1992	7	Keiki						1996-10-21	NO
Partulina	redfieldii	NONE	1992	1992-10-15	1992-10-15	1992	8	Keiki						1996-10-14	NO
Partulina	redfieldii	NONE	1992	1992-10-15	1992-10-15	1992	7	Keiki						1996-10-14	NO
Partulina	redfieldii	NONE	1992	1992-10-15	1992-10-15	1992	4	Keiki						1996-10-14	NO
Partulina	redfieldii	NONE	1992	1992-10-15	1992-10-15	1992	2	Keiki						1996-10-14	NO
Partulina	redfieldii	NONE	1992	1992-10-15	1992-10-15	1992	5	Keiki						1996-10-14	NO
Partulina	redfieldii	NONE	1992	1992-10-01	1992-10-01	1992	4	Keiki						1996-09-30	NO
Partulina	redfieldii	NONE	1992	1992-10-01	1992-10-01	1992	1.5	Keiki						1996-09-30	NO
Partulina	redfieldii	NONE	1992	1992-10-01	1992-10-01	1992	4	Keiki						1996-09-30	NO
Partulina	redfieldii	NONE	1992	1992-10-01	1992-10-01	1992	4.5	Keiki						1996-09-30	NO
Partulina	redfieldii	NONE	1992	1992-09-23	1992-09-23	1992	7	Keiki						1996-09-22	NO
Partulina	redfieldii	NONE	1992	1992-09-18	1992-09-18	1992	3	Keiki						1996-09-17	NO
Partulina	redfieldii	NONE	1992	1992-09-18	1992-09-18	1992	4	Keiki						1996-09-17	NO
Partulina	redfieldii	NONE	1992	1992-09-18	1992-09-18	1992	5	Keiki						1996-09-17	NO
Partulina	redfieldii	NONE	1992	1992-09-18	1992-09-18	1992	3	Keiki						1996-09-17	NO
Partulina	redfieldii	NONE	1992	1992-09-16	1992-09-16	1992	5	Keiki						1996-09-15	NO
Partulina	redfieldii	NONE	1992	1992-09-02	1992-09-02	1992	5	Keiki						1996-09-01	NO
Partulina	redfieldii	NONE	1992	1992-09-02	1992-09-02	1992	6	Keiki						1996-09-01	NO
Partulina	redfieldii	NONE	1992	1992-09-02	1992-09-02	1992	7	Keiki						1996-09-01	NO
Partulina	redfieldii	NONE	1992	1992-09-01	1992-09-01	1992	3	Keiki						1996-08-31	NO
Partulina	redfieldii	NONE	1992	1992-08-29	1992-08-29	1992	12	NonKeiki						1996-08-28	NO
Partulina	redfieldii	NONE	1994	1994-06-04	1994-06-04	1994	22	NonKeiki						1998-06-03	NO
Partulina	redfieldii	NONE	1994	1994-05-18	1994-05-18	1994	3	Keiki						1998-05-17	NO
Partulina	redfieldii	NONE	1994	1994-04-14	1994-04-14	1994	11	NonKeiki						1998-04-13	NO
Partulina	redfieldii	NONE	1994	1994-04-14	1994-04-14	1994	12	NonKeiki						1998-04-13	NO
Partulina	redfieldii	NONE	1994	1994-04-05	1994-04-05	1994	4	Keiki						1998-04-04	NO
Partulina	redfieldii	NONE	1994	1994-04-05	1994-04-05	1994	4	Keiki						1998-04-04	NO
Partulina	redfieldii	NONE	1994	1994-03-16	1994-03-16	1994	3	Keiki						1998-03-15	NO
Partulina	redfieldii	NONE	1994	1994-02-28	1994-02-28	1994	23	NonKeiki						1998-02-27	NO
Partulina	redfieldii	NONE	1993	1993-11-19	1993-11-19	1993	14	NonKeiki						1997-11-18	NO
Partulina	redfieldii	NONE	1993	1993-08-12	1993-08-12	1993	3	Keiki						1997-08-11	NO
Partulina	redfieldii	NONE	1993	1993-08-12	1993-08-12	1993	5	Keiki						1997-08-11	NO
Partulina	redfieldii	NONE	1993	1993-05-28	1993-05-28	1993	23	NonKeiki						1997-05-27	NO
Partulina	redfieldii	NONE	1993	1993-05-08	1993-05-08	1993	21	NonKeiki						1997-05-07	NO
Partulina	redfieldii	NONE	1993	1993-04-07	1993-04-07	1993	23	NonKeiki						1997-04-06	NO
Partulina	redfieldii	NONE	1993	1993-04-07	1993-04-07	1993	10	NonKeiki						1997-04-06	NO
Partulina	redfieldii	NONE	1993	1993-04-07	1993-04-07	1993	5	Keiki						1997-04-06	NO
Partulina	redfieldii	NONE	1993	1993-04-02	1993-04-02	1993	21	NonKeiki						1997-04-01	NO
Partulina	redfieldii	NONE	1993	1993-02-15	1993-02-15	1993	5	Keiki						1997-02-14	NO
Partulina	redfieldii	NONE	1993	1993-02-15	1993-02-15	1993	4	Keiki						1997-02-14	NO
Partulina	redfieldii	NONE	1993	1993-01-09	1993-01-09	1993	22	NonKeiki						1997-01-08	NO
Partulina	redfieldii	NONE	1993	1993-01-09	1993-01-09	1993	4	Keiki						1997-01-08	NO
Partulina	redfieldii	NONE	1993	1993-01-09	1993-01-09	1993	4	Keiki						1997-01-08	NO
Partulina	redfieldii	NONE	1993	1993-01-09	1993-01-09	1993	3	Keiki						1997-01-08	NO
Partulina	redfieldii	NONE	1993	1993-01-03	1993-01-03	1993	5	Keiki						1997-01-02	NO
Partulina	redfieldii	NONE	1994	1994-11-22	1994-11-22	1994	5	Keiki						1998-11-21	NO
Partulina	redfieldii	NONE	1994	1994-11-22	1994-11-22	1994	4	Keiki						1998-11-21	NO
Partulina	redfieldii	NONE	1994	1994-10-18	1994-10-18	1994	23	NonKeiki						1998-10-17	NO
Partulina	redfieldii	NONE	1994	1994-10-18	1994-10-18	1994	4	Keiki						1998-10-17	NO
Partulina	redfieldii	NONE	1994	1994-10-07	1994-10-07	1994	15	NonKeiki						1998-10-06	NO
Partulina	redfieldii	NONE	1994	1994-09-14	1994-09-14	1994	12	NonKeiki						1998-09-13	NO
Partulina	redfieldii	NONE	1994	1994-08-29	1994-08-29	1994	3	Keiki						1998-08-28	NO
Partulina	redfieldii	NONE	1994	1994-08-29	1994-08-29	1994	6	Keiki						1998-08-28	NO
Partulina	redfieldii	NONE	1994	1994-08-29	1994-08-29	1994	12	NonKeiki						1998-08-28	NO
Partulina	redfieldii	NONE	1994	1994-08-29	1994-08-29	1994	11	NonKeiki						1998-08-28	NO
Partulina	redfieldii	NONE	1994	1994-08-29	1994-08-29	1994	2	Keiki						1998-08-28	NO
Partulina	redfieldii	NONE	1994	1994-08-29	1994-08-29	1994	9	Keiki						1998-08-28	NO
Partulina	redfieldii	NONE	1994	1994-08-14	1994-08-14	1994	9	Keiki						1998-08-13	NO
Partulina	redfieldii	NONE	1994	1994-07-08	1994-07-08	1994	24	NonKeiki						1998-07-07	NO
Partulina	redfieldii	NONE	1994	1994-07-08	1994-07-08	1994	6	Keiki						1998-07-07	NO
Partulina	redfieldii	NONE	1994	1994-07-08	1994-07-08	1994	8	Keiki						1998-07-07	NO
Partulina	redfieldii	NONE	1994	1994-06-04	1994-06-04	1994	8	Keiki						1998-06-03	NO
Partulina	redfieldii	NONE	1994	1994-06-04	1994-06-04	1994	3.8	Keiki			3.09			1998-06-03	NO
Partulina	redfieldii	NONE	1994	1994-06-04	1994-06-04	1994	4.6	Keiki			3.5			1998-06-03	NO
Partulina	redfieldii	NONE	1994	1994-01-26	1994-01-26	1994	6.04	Keiki			4.5			1998-01-25	NO
Partulina	redfieldii	NONE	1996	1996-01-26	1996-01-26	1996	22.73	NonKeiki			12.74			2000-01-25	NO
Partulina	redfieldii	NONE	1995	1995-12-07	1995-12-07	1995	19	NonKeiki						1999-12-06	NO
Partulina	redfieldii	NONE	1995	1995-12-07	1995-12-07	1995	9	Keiki						1999-12-06	NO
Partulina	redfieldii	NONE	1995	1995-12-07	1995-12-07	1995	5	Keiki						1999-12-06	NO
Partulina	redfieldii	NONE	1995	1995-12-04	1995-12-04	1995	5	Keiki						1999-12-03	NO
Partulina	redfieldii	NONE	1995	1995-08-02	1995-08-02	1995	22	NonKeiki						1999-08-01	NO
Partulina	redfieldii	NONE	1995	1995-06-18	1995-06-18	1995	23	NonKeiki						1999-06-17	NO
Partulina	redfieldii	NONE	1995	1995-06-06	1995-06-06	1995	8	Keiki						1999-06-05	NO
Partulina	redfieldii	NONE	1995	1995-05-27	1995-05-27	1995	23	NonKeiki						1999-05-26	NO
Partulina	redfieldii	NONE	1995	1995-04-20	1995-04-20	1995	22	NonKeiki						1999-04-19	NO
Partulina	redfieldii	NONE	1995	1995-03-14	1995-03-14	1995	5	Keiki						1999-03-13	NO
Partulina	redfieldii	NONE	1995	1995-03-14	1995-03-14	1995	2	Keiki						1999-03-13	NO
Partulina	redfieldii	NONE	1995	1995-03-31	1995-03-31	1995	24	NonKeiki						1999-03-30	NO
Partulina	redfieldii	NONE	1995	1995-03-02	1995-03-02	1995	23	NonKeiki						1999-03-01	NO
Partulina	redfieldii	NONE	1995	1995-01-31	1995-01-31	1995	22	NonKeiki						1999-01-30	NO
Partulina	redfieldii	NONE	1997	1997-04-16	1997-04-16	1997	22	NonKeiki						2001-04-15	NO
Partulina	redfieldii	NONE	1997	1997-01-16	1997-01-16	1997	7	Keiki						2001-01-15	NO
Partulina	redfieldii	NONE	1997	1997-01-02	1997-01-02	1997	23	NonKeiki						2001-01-01	NO
Partulina	redfieldii	NONE	1996	1996-12-15	1996-12-15	1996	17	NonKeiki						2000-12-14	NO
Partulina	redfieldii	NONE	1996	1996-11-27	1996-11-27	1996	15.96	NonKeiki			9.58			2000-11-26	NO
Partulina	redfieldii	NONE	1996	1996-10-27	1996-10-27	1996	9.56	Keiki			6.97			2000-10-26	NO
Partulina	redfieldii	NONE	1996	1996-10-17	1996-10-17	1996	17	NonKeiki						2000-10-16	NO
Partulina	redfieldii	NONE	1996	1996-09-23	1996-09-23	1996	16.54	NonKeiki			10			2000-09-22	NO
Partulina	redfieldii	NONE	1996	1996-08-28	1996-08-28	1996	12.91	NonKeiki			8.05			2000-08-27	NO
Partulina	redfieldii	NONE	1996	1996-04-26	1996-04-26	1996	6.31	Keiki			4.58			2000-04-25	NO
Partulina	redfieldii	NONE	1996	1996-04-18	1996-04-18	1996	17.36	NonKeiki			10.24			2000-04-17	NO
Partulina	redfieldii	NONE	1996	1996-04-18	1996-04-18	1996	17.36	NonKeiki			10.24			2000-04-17	NO
Partulina	redfieldii	NONE	1996	1996-04-14	1996-04-14	1996	15.59	NonKeiki			9.95			2000-04-13	NO
Partulina	redfieldii	NONE	1996	1996-03-03	1996-03-03	1996	19.99	NonKeiki			12.25			2000-03-02	NO
Partulina	redfieldii	NONE	1996	1996-03-03	1996-03-03	1996	5.26	Keiki			3.96			2000-03-02	NO
Partulina	redfieldii	NONE	1996	1996-02-19	1996-02-19	1996	16.71	NonKeiki			10.41			2000-02-18	NO
Partulina	redfieldii	NONE	1998	1998-03-17	1998-03-17	1998	23	NonKeiki						2002-03-16	NO
Partulina	redfieldii	NONE	1998	1998-03-17	1998-03-17	1998	21	NonKeiki						2002-03-16	NO
Partulina	redfieldii	NONE	1998	1998-03-03	1998-03-03	1998	24	NonKeiki						2002-03-02	NO
Partulina	redfieldii	NONE	1998	1998-02-05	1998-02-05	1998	23	NonKeiki						2002-02-04	NO
Partulina	redfieldii	NONE	1998	1998-02-05	1998-02-05	1998	17	NonKeiki						2002-02-04	NO
Partulina	redfieldii	NONE	1998	1998-01-22	1998-01-22	1998	23	NonKeiki						2002-01-21	NO
Partulina	redfieldii	NONE	1998	1998-01-22	1998-01-22	1998	24	NonKeiki						2002-01-21	NO
Partulina	redfieldii	NONE	1997	1997-10-01	1997-10-01	1997	24	NonKeiki						2001-09-30	NO
Partulina	redfieldii	NONE	1997	1997-10-01	1997-10-01	1997	23	NonKeiki						2001-09-30	NO
Partulina	redfieldii	NONE	1997	1997-10-01	1997-10-01	1997	23	NonKeiki						2001-09-30	NO
Partulina	redfieldii	NONE	1997	1997-09-30	1997-09-30	1997	16	NonKeiki						2001-09-29	NO
Partulina	redfieldii	NONE	1997	1997-09-30	1997-09-30	1997	23	NonKeiki						2001-09-29	NO
Partulina	redfieldii	NONE	1997	1997-09-30	1997-09-30	1997	23	NonKeiki						2001-09-29	NO
Partulina	redfieldii	NONE	1997	1997-09-17	1997-09-17	1997	10	NonKeiki						2001-09-16	NO
Partulina	redfieldii	NONE	1997	1997-09-17	1997-09-17	1997	21	NonKeiki						2001-09-16	NO
Partulina	redfieldii	NONE	1997	1997-04-30	1997-04-30	1997	24	NonKeiki						2001-04-29	NO
Partulina	redfieldii	NONE	2000	2000-09-13	2000-09-13	2000	6	Keiki						2004-09-12	NO
Partulina	redfieldii	NONE	2000	2000-08-19	2000-08-19	2000	6	Keiki						2004-08-18	NO
Partulina	redfieldii	NONE	2000	2000-08-04	2000-08-04	2000	5	Keiki						2004-08-03	NO
Partulina	redfieldii	NONE	2000	2000-08-04	2000-08-04	2000	6	Keiki						2004-08-03	NO
Partulina	redfieldii	NONE	2000	2000-07-05	2000-07-05	2000	4	Keiki						2004-07-04	NO
Partulina	redfieldii	NONE	2000	2000-06-07	2000-06-07	2000	2	Keiki						2004-06-06	NO
Partulina	redfieldii	NONE	2000	2000-04-11	2000-04-11	2000	15	NonKeiki						2004-04-10	NO
Partulina	redfieldii	NONE	1999	1999-12-20	1999-12-20	1999	2.5	Keiki						2003-12-19	NO
Partulina	redfieldii	NONE	1998	1998-09-15	1998-09-15	1998	23	NonKeiki						2002-09-14	NO
Partulina	redfieldii	NONE	1998	1998-07-21	1998-07-21	1998	24	NonKeiki						2002-07-20	NO
Partulina	redfieldii	NONE	1998	1998-06-23	1998-06-23	1998	24	NonKeiki						2002-06-22	NO
Partulina	redfieldii	NONE	1998	1998-06-10	1998-06-10	1998	21.04	NonKeiki			11.83			2002-06-09	NO
Partulina	redfieldii	NONE	1998	1998-06-10	1998-06-10	1998	16.05	NonKeiki			9.41			2002-06-09	NO
Partulina	redfieldii	NONE	1998	1998-06-10	1998-06-10	1998	18.41	NonKeiki			10.64			2002-06-09	NO
Partulina	redfieldii	NONE	1998	1998-04-29	1998-04-29	1998	24	NonKeiki						2002-04-28	NO
Partulina	redfieldii	NONE	1998	1998-04-16	1998-04-16	1998	16	NonKeiki						2002-04-15	NO
Partulina	redfieldii	NONE	1998	1998-04-16	1998-04-16	1998	14	NonKeiki						2002-04-15	NO
Partulina	redfieldii	NONE	2001	2001-02-26	2001-02-26	2001	4.37	Keiki			3.45			2005-02-25	NO
Partulina	redfieldii	NONE	2001	2001-02-13	2001-02-13	2001	8.6	Keiki			6.09			2005-02-12	NO
Partulina	redfieldii	NONE	2001	2001-02-13	2001-02-13	2001	3.45	Keiki						2005-02-12	NO
Partulina	redfieldii	NONE	2001	2001-01-17	2001-01-17	2001	6.65	Keiki						2005-01-16	NO
Partulina	redfieldii	NONE	2001	2001-01-02	2001-01-02	2001	22.12	NonKeiki			12.02			2005-01-01	NO
Partulina	redfieldii	NONE	2001	2001-01-02	2001-01-02	2001	8.6	Keiki			6.4			2005-01-01	NO
Partulina	redfieldii	NONE	2001	2001-01-02	2001-01-02	2001	4.9	Keiki			4.05			2005-01-01	NO
Partulina	redfieldii	NONE	2000	2000-12-21	2000-12-21	2000	4.02	Keiki						2004-12-20	NO
Partulina	redfieldii	NONE	2000	2000-12-18	2000-12-18	2000	4	Keiki						2004-12-17	NO
Partulina	redfieldii	NONE	2000	2000-12-18	2000-12-18	2000	3	Keiki						2004-12-17	NO
Partulina	redfieldii	NONE	2000	2000-12-18	2000-12-18	2000	2	Keiki						2004-12-17	NO
Partulina	redfieldii	NONE	2000	2000-12-06	2000-12-06	2000	4.1	Keiki						2004-12-05	NO
Partulina	redfieldii	NONE	2000	2000-12-04	2000-12-04	2000	7.96	Keiki						2004-12-03	NO
Partulina	redfieldii	NONE	2000	2000-11-24	2000-11-24	2000	2.89	Keiki						2004-11-23	NO
Partulina	redfieldii	NONE	2000	2000-11-20	2000-11-20	2000	15.76	NonKeiki						2004-11-19	NO
Partulina	redfieldii	NONE	1900		1899-12-31	1900		Keiki						1903-12-30	NO
Partulina	redfieldii	NONE	1900		1899-12-31	1900		Keiki						1903-12-30	NO
Partulina	redfieldii	NONE	1900		1899-12-31	1900		Keiki						1903-12-30	NO
Partulina	redfieldii	NONE	1900		1899-12-31	1900		Keiki						1903-12-30	NO
Partulina	redfieldii	NONE	1900		1899-12-31	1900		Keiki						1903-12-30	NO
Partulina	redfieldii	NONE	1900		1899-12-31	1900		Keiki						1903-12-30	NO
Partulina	redfieldii	NONE	1900		1899-12-31	1900		Keiki						1903-12-30	NO
Partulina	redfieldii	NONE	1900		1899-12-31	1900		Keiki						1903-12-30	NO
Partulina	redfieldii	NONE	1900		1899-12-31	1900		Keiki						1903-12-30	NO
Partulina	redfieldii	NONE	1900		1899-12-31	1900		Keiki						1903-12-30	NO
Partulina	redfieldii	NONE	1900		1899-12-31	1900		Keiki						1903-12-30	NO
Partulina	redfieldii	NONE	1900		1899-12-31	1900		Keiki						1903-12-30	NO
Partulina	redfieldii	NONE	1900		1899-12-31	1900		Keiki						1903-12-30	NO
Partulina	redfieldii	NONE	1900		1899-12-31	1900		Keiki						1903-12-30	NO
Partulina	redfieldii	NONE	1900		1899-12-31	1900		Keiki						1903-12-30	NO
Partulina	redfieldii	NONE	1900		1899-12-31	1900		Keiki						1903-12-30	NO
Partulina	redfieldii	NONE	1900		1899-12-31	1900		Keiki						1903-12-30	NO
Partulina	redfieldii	NONE	1900		1899-12-31	1900		Keiki						1903-12-30	NO
Partulina	redfieldii	NONE	1900		1899-12-31	1900		Keiki						1903-12-30	NO
Partulina	redfieldii	NONE	1900		1899-12-31	1900		Keiki						1903-12-30	NO
Partulina	redfieldii	NONE	1900		1899-12-31	1900		Keiki						1903-12-30	NO
Partulina	redfieldii	NONE	1900		1899-12-31	1900		Keiki						1903-12-30	NO
Partulina	redfieldii	NONE	1900		1899-12-31	1900		Keiki						1903-12-30	NO
Partulina	redfieldii	NONE	1900		1899-12-31	1900		Keiki						1903-12-30	NO
Partulina	redfieldii	NONE	1900		1899-12-31	1900		Keiki						1903-12-30	NO
Partulina	redfieldii	NONE	1900		1899-12-31	1900		Keiki						1903-12-30	NO
Partulina	redfieldii	NONE	1900		1899-12-31	1900		Keiki						1903-12-30	NO
Partulina	redfieldii	NONE	1900		1899-12-31	1900		Keiki						1903-12-30	NO
Partulina	redfieldii	NONE	1900		1899-12-31	1900		Keiki						1903-12-30	NO
Partulina	redfieldii	NONE	1900		1899-12-31	1900		Keiki						1903-12-30	NO
Partulina	redfieldii	NONE	1900		1899-12-31	1900		Keiki						1903-12-30	NO
Partulina	redfieldii	NONE	1900		1899-12-31	1900		Keiki						1903-12-30	NO
Partulina	redfieldii	NONE	1900		1899-12-31	1900		Keiki						1903-12-30	NO
Partulina	redfieldii	NONE	1900		1899-12-31	1900		Keiki						1903-12-30	NO
Partulina	redfieldii	NONE	1900		1899-12-31	1900		Keiki						1903-12-30	NO
Partulina	redfieldii	NONE	1900		1899-12-31	1900		Keiki						1903-12-30	NO
Partulina	redfieldii	NONE	1900		1899-12-31	1900		Keiki						1903-12-30	NO
Partulina	redfieldii	NONE	1900		1899-12-31	1900		Keiki						1903-12-30	NO
Partulina	redfieldii	NONE	1900		1899-12-31	1900		Keiki						1903-12-30	NO
Partulina	redfieldii	NONE	1900		1899-12-31	1900		Keiki						1903-12-30	NO
Partulina	redfieldii	NONE	1900		1899-12-31	1900		Keiki						1903-12-30	NO
Partulina	redfieldii	NONE	1900		1899-12-31	1900		Keiki						1903-12-30	NO
Partulina	redfieldii	NONE	1900		1899-12-31	1900		Keiki						1903-12-30	NO
Partulina	redfieldii	NONE	1900		1899-12-31	1900		Keiki						1903-12-30	NO
Partulina	redfieldii	NONE	1900		1899-12-31	1900		Keiki						1903-12-30	NO
Partulina	redfieldii	NONE	1900		1899-12-31	1900		Keiki						1903-12-30	NO
Partulina	redfieldii	NONE	1900		1899-12-31	1900		Keiki						1903-12-30	NO
Partulina	redfieldii	NONE	1900		1899-12-31	1900		Keiki						1903-12-30	NO
Partulina	redfieldii	NONE	1900		1899-12-31	1900		Keiki						1903-12-30	NO
Partulina	redfieldii	NONE	1900		1899-12-31	1900		Keiki						1903-12-30	NO
Partulina	redfieldii	NONE	1900		1899-12-31	1900		Keiki						1903-12-30	NO
Partulina	redfieldii	NONE	1900		1899-12-31	1900		Keiki						1903-12-30	NO
Partulina	redfieldii	NONE	1900		1899-12-31	1900		Keiki						1903-12-30	NO
Partulina	redfieldii	NONE	1900		1899-12-31	1900		Keiki						1903-12-30	NO
Partulina	redfieldii	NONE	1900		1899-12-31	1900		Keiki						1903-12-30	NO
Partulina	redfieldii	NONE	1900		1899-12-31	1900		Keiki						1903-12-30	NO
Partulina	redfieldii	NONE	1900		1899-12-31	1900		Keiki						1903-12-30	NO
Partulina	redfieldii	NONE	1900		1899-12-31	1900		Keiki						1903-12-30	NO
Partulina	redfieldii	NONE	1900		1899-12-31	1900		Keiki						1903-12-30	NO
Partulina	redfieldii	NONE	1900		1899-12-31	1900		Keiki						1903-12-30	NO
Partulina	redfieldii	NONE	1900		1899-12-31	1900		Keiki						1903-12-30	NO
Partulina	redfieldii	NONE	1900		1899-12-31	1900		Keiki						1903-12-30	NO
Partulina	redfieldii	NONE	1900		1899-12-31	1900		Keiki						1903-12-30	NO
Partulina	redfieldii	NONE	1900		1899-12-31	1900		Keiki						1903-12-30	NO
Partulina	redfieldii	NONE	1900		1899-12-31	1900		Keiki						1903-12-30	NO
Partulina	redfieldii	NONE	1900		1899-12-31	1900		Keiki						1903-12-30	NO
Partulina	redfieldii	NONE	1900		1899-12-31	1900		Keiki						1903-12-30	NO
Partulina	redfieldii	NONE	1900		1899-12-31	1900		Keiki						1903-12-30	NO
Partulina	redfieldii	NONE	1900		1899-12-31	1900		Keiki						1903-12-30	NO
Partulina	redfieldii	NONE	1900		1899-12-31	1900		Keiki						1903-12-30	NO
Partulina	redfieldii	NONE	1900		1899-12-31	1900		Keiki						1903-12-30	NO
Partulina	redfieldii	NONE	1900		1899-12-31	1900		Keiki						1903-12-30	NO
Partulina	redfieldii	NONE	1900		1899-12-31	1900		Keiki						1903-12-30	NO
Partulina	redfieldii	NONE	1900		1899-12-31	1900		Keiki						1903-12-30	NO
Partulina	redfieldii	NONE	1900		1899-12-31	1900		Keiki						1903-12-30	NO
Partulina	redfieldii	NONE	1900		1899-12-31	1900		Keiki						1903-12-30	NO
Partulina	redfieldii	NONE	1900		1899-12-31	1900		Keiki						1903-12-30	NO
Partulina	redfieldii	NONE	1900		1899-12-31	1900		Keiki						1903-12-30	NO
Partulina	redfieldii	NONE	1900		1899-12-31	1900		Keiki						1903-12-30	NO
Partulina	redfieldii	NONE	1900		1899-12-31	1900		Keiki						1903-12-30	NO
Partulina	redfieldii	NONE	1900		1899-12-31	1900		Keiki						1903-12-30	NO
Partulina	redfieldii	NONE	1900		1899-12-31	1900		Keiki						1903-12-30	NO
Partulina	redfieldii	NONE	1900		1899-12-31	1900		Keiki						1903-12-30	NO
Partulina	redfieldii	NONE	1900		1899-12-31	1900		Keiki						1903-12-30	NO
Partulina	redfieldii	NONE	1900		1899-12-31	1900		Keiki						1903-12-30	NO
Partulina	redfieldii	NONE	1900		1899-12-31	1900		Keiki						1903-12-30	NO
Partulina	redfieldii	NONE	1900		1899-12-31	1900		Keiki						1903-12-30	NO
Partulina	redfieldii	NONE	1900		1899-12-31	1900		Keiki						1903-12-30	NO
Partulina	redfieldii	NONE	1900		1899-12-31	1900		Keiki						1903-12-30	NO
Partulina	redfieldii	NONE	1900		1899-12-31	1900		Keiki						1903-12-30	NO
Partulina	redfieldii	NONE	1900		1899-12-31	1900		Keiki						1903-12-30	NO
Partulina	redfieldii	NONE	1900		1899-12-31	1900		Keiki						1903-12-30	NO
Partulina	redfieldii	NONE	1900		1899-12-31	1900		Keiki						1903-12-30	NO
Partulina	redfieldii	NONE	1900		1899-12-31	1900		Keiki						1903-12-30	NO
Partulina	redfieldii	NONE	1900		1899-12-31	1900		Keiki						1903-12-30	NO
Partulina	redfieldii	NONE	1900		1899-12-31	1900		Keiki						1903-12-30	NO
Partulina	redfieldii	NONE	1900		1899-12-31	1900		Keiki						1903-12-30	NO
