# Supplementary material for: Demographic and genetic factors in the recovery or demise of ex situ populations following a severe bottleneck in fifteen species of Hawaiian tree snails
Source: PeerJ. 2015 Nov 12;3:e1406. doi: 10.7717/peerj.1406 (PMC4647602; doi:10.7717/peerj.1406)
Supplement: Supplemental Information 14 [file peerj-03-1406-s018.xls]

## Sheet: Sheet1
GENUS	SPECIES	ID	YEAR COLLECTED	DATE COLLECTED	BIRTHDATE	BIRTHYEAR	LENGTH	Age Class	Calc1	Age_Calc	WIDTH	Generation	CAGE	Maturity	AliveAtMaturity?		1998	1999	2000	2001	2002	2003	2004	2005	2006	2007	2008	2009	2010	2011	2012	SUMMat	LivedToMaturity?
Partulina	semicaranata	118 PSM	2001	2001-04-23	1994-02-05 09:36:00	1994	17.76	NonKeiki	3.26	7.21534	11.71			1998-02-04 09:36:00	Yes
Partulina	semicaranata	116 PSM	2002	2002-08-27	1994-02-17 14:24:00	1994	19.09	NonKeiki	4.59	8.52712	11.6		lanai	1998-02-16 14:24:00	Yes
Partulina	semicaranata	114 PSM	2001	2001-03-27	1995-01-04 09:36:00	1995	16.76	NonKeiki	2.26	6.22904	10.41			1999-01-03 09:36:00	Yes
Partulina	semicaranata	115 PSM	2003	2003-02-14	1996-04-21 09:36:00	1996	17.36	NonKeiki	2.86	6.82082	10.96			2000-04-20 09:36:00	Yes
Partulina	semicaranata	117 PSM	2002	2002-08-15	1996-07-10 04:48:00	1996	16.63	NonKeiki	2.13	6.10082	10.8		lanai	2000-07-09 04:48:00	Yes
Partulina	semicaranata	84 PSM	2005	2005-05-05	1999-01-14 14:24:00	1999	16.84	NonKeiki	2.34	6.30795	12.56		open spaces	2003-01-13 14:24:00	Yes
Partulina	semicaranata	85 PSM	2004	2004-09-03	1999-05-19 09:36:00	1999	15.98	NonKeiki	1.48	5.29753	9.67			2003-05-18 09:36:00	Yes
Partulina	semicaranata	75 PSM	2005	2005-07-21	1999-12-15 04:48:00	1999	16.22	NonKeiki	1.72	5.60219	9.54		lanai	2003-12-14 04:48:00	Yes
Partulina	semicaranata	99 PSM	2006	2006-01-13	2000-03-22	2000	16.45	NonKeiki	1.95	5.81644	10.35		open spaces	2004-03-21	Yes
Partulina	semicaranata	4 PSM	2000	2000-04-12	2000-04-12	2000	3.07	Keiki	0	0				2004-04-11	No
Partulina	semicaranata	76 PSM	2005	2005-10-14	2000-08-25	2000	15.8	NonKeiki	1.3	5.13973	9.01			2004-08-24	Yes
Partulina	semicaranata	73 PSM	2006	2006-04-06	2000-09-19 14:24:00	2000	16.16	NonKeiki	1.66	5.5463	10.07		open spaces	2004-09-18 14:24:00	Yes
Partulina	semicaranata	2 PSM	2000	2000-10-09	2000-10-09	2000	2.1	Keiki	0	0				2004-10-08	No
Partulina	semicaranata	96 PSM	2005	2005-10-28	2000-10-10	2000	15.7	NonKeiki	1.2	5.05205	8.5			2004-10-09	Yes
Partulina	semicaranata	119 PSM	2006	2006-01-02	2000-12-15	2000	15.7	NonKeiki	1.2	5.05205	9.2		lanai open spaces	2004-12-14	Yes
Partulina	semicaranata	1 PSM	2000	2000-12-18	2000-12-18	2000	2.68	Keiki	0	0				2004-12-17	No
Partulina	semicaranata	3 PSM	2001	2001-01-29	2001-01-29	2001	2.65	Keiki	0	0				2005-01-28	No
Partulina	semicaranata	110 PSM	2006	2006-09-15	2001-02-15	2001	16.2	NonKeiki	1.7	5.58356	10.95		lanai	2005-02-14	Yes
Partulina	semicaranata	5 PSM	2001	2001-02-26	2001-02-26	2001	1.85	Keiki	0	0				2005-02-25	No
Partulina	semicaranata	89 PSM	2005	2005-08-03	2001-02-28 19:12:00	2001	15.21	NonKeiki	0.71	4.42795	11.74		lanai	2005-02-27 19:12:00	Yes
Partulina	semicaranata	65 PSM	2001	2001-10-08	2001-03-30	2001	7.34	Keiki	3.84	0.526027	5.84		lanai	2005-03-29	No
Partulina	semicaranata	74 PSM	2006	2006-03-02	2001-04-01	2001	15.55	NonKeiki	1.05	4.92055	8.85			2005-03-31	Yes
Partulina	semicaranata	100 PSM	2005	2005-10-28	2001-05-23 14:24:00	2001	15.22	NonKeiki	0.72	4.43397	8.2			2005-05-22 14:24:00	Yes
Partulina	semicaranata	71 PSM	2006	2006-09-28	2001-07-24	2001	15.85	NonKeiki	1.35	5.18356	9.1		lanai	2005-07-23	Yes
Partulina	semicaranata	79 PSM	2006	2006-12-21	2001-12-22 04:48:00	2001	15.64	NonKeiki	1.14	4.99945	9.92		lanai	2005-12-21 04:48:00	Yes
Partulina	semicaranata	97 PSM	2005	2005-10-28	2001-12-26 04:48:00	2001	14.32	NonKeiki	4.32	3.84055	9.3			2005-12-25 04:48:00	No
Partulina	semicaranata	64 PSM	2002	2002-09-24	2002-01-22	2002	8.4	Keiki	4.9	0.671233	5.44			2006-01-21	No
Partulina	semicaranata	112 PSM	2006	2006-04-06	2002-02-27	2002	14.65	NonKeiki	0.15	4.10685	8.11		open spaces	2006-02-26	Yes
Partulina	semicaranata	57 PSM	2002	2002-08-15	2002-03-17 12:00:00	2002	6.51	Keiki	3.01	0.412329	5.5		lanai	2006-03-16 12:00:00	No
Partulina	semicaranata	88 PSM	2007	2007-05-11	2002-04-10 04:48:00	2002	15.74	NonKeiki	1.24	5.08712	10.59		lanai	2006-04-09 04:48:00	Yes
Partulina	semicaranata	77 PSM	2005	2005-01-21	2002-07-31	2002	12.7	NonKeiki	2.7	2.47945	7.81			2006-07-30	No
Partulina	semicaranata	11 PSM	2002	2002-08-27	2002-08-27	2002	2.6	Keiki	0	0	2.59		lanai	2006-08-26	No
Partulina	semicaranata	7 PSM	2002	2002-10-10	2002-10-10	2002	2.95	Keiki	0	0	2.15			2006-10-09	No
Partulina	semicaranata	19 PSM	2002	2002-11-07	2002-11-07	2002	2.56	Keiki	0	0	2.44			2006-11-06	No
Partulina	semicaranata	78 PSM	2007	2007-02-16	2002-11-15 09:36:00	2002	14.86	NonKeiki	0.36	4.25644	9.3		lanai	2006-11-14 09:36:00	Yes
Partulina	semicaranata	72 PSM	2006	2006-07-13	2002-11-26	2002	14	NonKeiki	4	3.63014	8		open spaces	2006-11-25	No
Partulina	semicaranata	20 PSM	2003	2003-01-17	2003-01-17	2003	2.67	Keiki	0	0	2.95			2007-01-16	No
Partulina	semicaranata	82 PSM	2006	2006-11-21	2003-04-03 14:24:00	2003	14.01	NonKeiki	4.01	3.63671	9.45		lanai	2007-04-02 14:24:00	No
Partulina	semicaranata	98 PSM	2005	2005-10-28	2003-05-11	2003	12.68	NonKeiki	2.68	2.46849	6.6			2007-05-10	No
Partulina	semicaranata	21 PSM	2003	2003-05-15	2003-05-15	2003	2.87	Keiki	0	0	2.42		lanai	2007-05-14	No
Partulina	semicaranata	111 PSM	2006	2006-07-20	2003-06-11	2003	13.85	NonKeiki	3.85	3.10959	9.15			2007-06-10	No
Partulina	semicaranata	87 PSM	2007	2007-05-11	2003-06-29 14:24:00	2003	14.36	NonKeiki	4.36	3.86685	9.64		lanai	2007-06-28 14:24:00	No
Partulina	semicaranata	70 PSM	2005	2005-04-29	2003-08-13	2003	11.3	NonKeiki	1.3	1.71233	8.35		lanai	2007-08-12	No
Partulina	semicaranata	80 PSM	2006	2006-11-21	2004-02-12	2004	13.24	NonKeiki	3.24	2.77534	8.86		lanai	2008-02-11	No
Partulina	semicaranata	69 PSM	2005	2005-08-18	2004-03-11	2004	10.8	NonKeiki	0.8	1.43836	7.6		lanai	2008-03-10	No
Partulina	semicaranata	86 PSM	2007	2007-05-11	2004-03-14	2004	13.94	NonKeiki	3.94	3.1589	10.17		lanai	2008-03-13	No
Partulina	semicaranata	81 PSM	2006	2006-11-21	2004-03-21	2004	13.05	NonKeiki	3.05	2.67123	9.2			2008-03-20	No
Partulina	semicaranata	68 PSM	2005	2005-09-16	2004-04-29	2004	10.7	NonKeiki	0.7	1.38356	7.7			2008-04-28	No
Partulina	semicaranata	12 PSM	2004	2004-05-21	2004-05-12	2004	3.68	Keiki	0.18	0.0246575	2.55		open spaces	2008-05-11	No
Partulina	semicaranata	13 PSM	2004	2004-07-27	2004-07-27	2004	3.5	Keiki	0	0	2.7		open spaces	2008-07-26	No
Partulina	semicaranata	14 PSM	2004	2004-08-06	2004-08-06	2004	2.63	Keiki	0	0	2.21			2008-08-05	No
Partulina	semicaranata	22 PSM	2004	2004-08-26	2004-08-20 12:00:00	2004	3.61	Keiki	0.11	0.0150685	2.95		open spaces	2008-08-19 12:00:00	No
Partulina	semicaranata	15 PSM	2004	2004-09-23	2004-09-23	2004	2.5	Keiki	0	0	1.9		open spaces	2008-09-22	No
Partulina	semicaranata	23 PSM	2004	2004-11-23	2004-11-10 12:00:00	2004	3.75	Keiki	0.25	0.0342466	2.48		lanai	2008-11-09 12:00:00	No
Partulina	semicaranata	17 PSM	2004	2004-12-10	2004-12-10	2004	3.01	Keiki	0	0	2.3			2008-12-09	No
Partulina	semicaranata	16 PSM	2004	2004-12-10	2004-12-10	2004	3.1	Keiki	0	0	2.59			2008-12-09	No
Partulina	semicaranata	113 PSM	2010	2010-12-03	2004-12-14	2004	16.5	NonKeiki	2	5.9726			open spaces	2008-12-13	Yes
Partulina	semicaranata	95 PSM	2010	2010-09-28	2004-12-28 19:12:00	2004	16.38	NonKeiki	1.88	5.75123	9.19		lanai	2008-12-27 19:12:00	Yes
Partulina	semicaranata	94 PSM	2010	2010-07-15	2005-01-01	2005	16.15	NonKeiki	1.65	5.53699	10.02		open spaces	2008-12-31	Yes
Partulina	semicaranata	29 PSM	2005	2005-01-21	2005-01-21	2005	3.26	Keiki	0	0	2.65			2009-01-20	No
Partulina	semicaranata	18 PSM	2005	2005-01-21	2005-01-21	2005	3.27	Keiki	0	0	2.35			2009-01-20	No
Partulina	semicaranata	25 PSM	2005	2005-02-10	2005-02-02	2005	3.66	Keiki	0.16	0.0219178	2.46		open spaces	2009-02-01	No
Partulina	semicaranata	28 PSM	2005	2005-03-03	2005-02-06	2005	4	Keiki	0.5	0.0684932	2.8		lanai	2009-02-05	No
Partulina	semicaranata	83 PSM	2011	2011-07-25	2005-02-06	2005	17	NonKeiki	2.5	6.46575	10.03		lanai	2009-02-05	Yes
Partulina	semicaranata	24 PSM	2005	2005-02-10	2005-02-10	2005	2.14	Keiki	0	0	1.44		open spaces	2009-02-09	No
Partulina	semicaranata	26 PSM	2005	2005-02-17	2005-02-17	2005	3.5	Keiki	0	0	2.4			2009-02-16	No
Partulina	semicaranata	27 PSM	2005	2005-02-27	2005-02-27	2005	2.91	Keiki	0	0	2			2009-02-26	No
Partulina	semicaranata	35 PSM	2005	2005-03-03	2005-03-03	2005	2.86	Keiki	0	0	2.25		lanai	2009-03-02	No
Partulina	semicaranata	92 PSM	2009	2009-02-19	2005-03-16 14:24:00	2005	14.46	NonKeiki	4.46	3.9326	8.5		lanai	2009-03-15 14:24:00	No
Partulina	semicaranata	34 PSM	2005	2005-03-18	2005-03-18	2005	2.87	Keiki	0	0	2.35		lanai	2009-03-17	No
Partulina	semicaranata	33 PSM	2005	2005-04-07	2005-04-07	2005	2.2	Keiki	0	0	1.98		open spaces	2009-04-06	No
Partulina	semicaranata	32 PSM	2005	2005-04-07	2005-04-07	2005	3.2	Keiki	0	0	2.46		open soaces	2009-04-06	No
Partulina	semicaranata	105 PSM	2010	2010-11-15	2005-04-10 04:48:00	2005	16.22	NonKeiki	1.72	5.60219	10.21		open spaces	2009-04-09 04:48:00	Yes
Partulina	semicaranata	31 PSM	2005	2005-04-14	2005-04-14	2005	3.5	Keiki	0	0	2.5		lanai	2009-04-13	No
Partulina	semicaranata	66 PSM	2005	2005-12-15	2005-04-15	2005	8.38	Keiki	4.88	0.668493	6.1		open spaces	2009-04-14	No
Partulina	semicaranata	30 PSM	2005	2005-04-29	2005-04-29	2005	2.89	Keiki	0	0	2.25		lanai	2009-04-28	No
Partulina	semicaranata	37 PSM	2005	2005-05-12	2005-05-12	2005	2.85	Keiki	0	0	2.18		lanai	2009-05-11	No
Partulina	semicaranata	38 PSM	2005	2005-05-27	2005-05-27	2005	2.65	Keiki	0	0	2		lanai	2009-05-26	No
Partulina	semicaranata	40 PSM	2005	2005-07-07	2005-07-07	2005	1.8	Keiki	0	0	1.15			2009-07-06	No
Partulina	semicaranata	41 PSM	2005	2005-07-07	2005-07-07	2005	2.7	Keiki	0	0	2.3			2009-07-06	No
Partulina	semicaranata	42 PSM	2005	2005-07-21	2005-07-21	2005	2.24	Keiki	0	0	1.81		lanai	2009-07-20	No
Partulina	semicaranata	90 PSM	2008	2008-05-09	2005-07-23	2005	13.28	NonKeiki	3.28	2.79726	10.42			2009-07-22	No
Partulina	semicaranata	47 PSM	2005	2005-07-28	2005-07-28	2005	2.5	Keiki	0	0	2.1		open spaces	2009-07-27	No
Partulina	semicaranata	48 PSM	2005	2005-08-03	2005-08-03	2005	2.7	Keiki	0	0	1.46		lanai	2009-08-02	No
Partulina	semicaranata	49 PSM	2005	2005-08-18	2005-08-18	2005	2.58	Keiki	0	0	2		lanai	2009-08-17	No
Partulina	semicaranata	36 PSM	2005	2005-08-18	2005-08-18	2005	2.6	Keiki	0	0	1.9		lanai	2009-08-17	No
Partulina	semicaranata	46 PSM	2005	2005-08-18	2005-08-18	2005	3.32	Keiki	0	0	2.59		lanai	2009-08-17	No
Partulina	semicaranata	39 PSM	2005	2005-08-29	2005-08-29	2005	3.5	Keiki	0	0	2.6			2009-08-28	No
Partulina	semicaranata	109 PSM	2011	2011-06-24	2005-09-06 19:12:00	2005	16.43	NonKeiki	1.93	5.79781	9.15			2009-09-05 19:12:00	Yes
Partulina	semicaranata	122 PSM	2005	2005-09-09	2005-09-09	2005	3.25	Keiki	0	0	2.6		open spaces	2009-09-08	No
Partulina	semicaranata	93 PSM	2010	2010-02-18	2005-09-11 09:36:00	2005	15.23	NonKeiki	0.73	4.44	10.07		lanai	2009-09-10 09:36:00	Yes
Partulina	semicaranata	45 PSM	2005	2005-09-23	2005-09-23	2005	2.7	Keiki	0	0	2.35		open spaces	2009-09-22	No
Partulina	semicaranata	44 PSM	2005	2005-09-23	2005-09-23	2005	2.8	Keiki	0	0	2.85		open spaces	2009-09-22	No
Partulina	semicaranata	43 PSM	2005	2005-11-03	2005-11-03	2005	2.29	Keiki	0	0	1.8		open spaces	2009-11-02	No
Partulina	semicaranata	108 PSM	2010	2010-12-13	2006-01-12	2006	15.55	NonKeiki	1.05	4.92055	9.65		open spaces	2010-01-11	Yes
Partulina	semicaranata	52 PSM	2006	2006-01-13	2006-01-13	2006	2.94	Keiki	0	0	2.45		open spaces	2010-01-12	No
Partulina	semicaranata	121 PSM	2011	2011-07-25	2006-02-14	2006	16.05	NonKeiki	1.55	5.44384	9.8		lanai	2010-02-13	Yes
Partulina	semicaranata	101 PSM	2010	2010-10-12	2006-05-26	2006	15	NonKeiki	0.5	4.38356	9.78		lanai	2010-05-25	Yes
Partulina	semicaranata	91 PSM	2008	2008-12-02	2006-05-30	2006	12.76	NonKeiki	2.76	2.51233	9.73		open spaces	2010-05-29	No
Partulina	semicaranata	51 PSM	2006	2006-06-02	2006-06-02	2006	2.85	Keiki	0	0	2.32		open spaces	2010-06-01	No
Partulina	semicaranata	55 PSM	2006	2006-09-15	2006-07-02	2006	5	Keiki	1.5	0.205479	3.85		lanai	2010-07-01	No
Partulina	semicaranata	56 PSM	2006	2006-09-15	2006-07-06	2006	4.92	Keiki	1.42	0.194521	3.1		lanai	2010-07-05	No
Partulina	semicaranata	107 PSM	2010	2010-11-15	2006-07-19 09:36:00	2006	14.96	NonKeiki	0.46	4.32767	9.76		open spaces	2010-07-18 09:36:00	Yes
Partulina	semicaranata	50 PSM	2006	2006-07-20	2006-07-20	2006	2.35	Keiki	0	0	2.35			2010-07-19	No
Partulina	semicaranata	53 PSM	2006	2006-07-20	2006-07-20	2006	3.5	Keiki	0	0	3.05			2010-07-19	No
Partulina	semicaranata	104 PSM	2010	2010-10-19	2006-07-21	2006	14.85	NonKeiki	0.35	4.24932	9.8		open spaces	2010-07-20	Yes
Partulina	semicaranata	120 PSM	2011	2011-07-15	2006-08-10 19:12:00	2006	15.56	NonKeiki	1.06	4.92932	9.89		lanai	2010-08-09 19:12:00	Yes
Partulina	semicaranata	102 PSM	2010	2010-10-12	2006-08-11 14:24:00	2006	14.74	NonKeiki	0.24	4.17096	9.56		lanai	2010-08-10 14:24:00	Yes
Partulina	semicaranata	67 PSM	2007	2007-11-30	2006-08-14	2006	10.54	NonKeiki	0.54	1.29589	7.26		open spaces	2010-08-13	No
Partulina	semicaranata	54 PSM	2006	2006-08-15	2006-08-15	2006	2.9	Keiki	0	0	2.9		lanai	2010-08-14	No
Partulina	semicaranata	6 PSM	2006	2006-12-01	2006-08-28 12:00:00	2006	5.39	Keiki	1.89	0.258904	4		open spaces	2010-08-27 12:00:00	No
Partulina	semicaranata	58 PSM	2006	2006-11-09	2006-11-09	2006	2.55	Keiki	0	0	1.96		lanai	2010-11-08	No
Partulina	semicaranata	103 PSM	2010	2010-10-19	2006-12-10	2006	14.35	NonKeiki	4.35	3.86027	9.44		open spaces	2010-12-09	No
Partulina	semicaranata	106 PSM	2010	2010-11-15	2007-02-20 14:24:00	2007	14.16	NonKeiki	4.16	3.73534	9.75		open spaces	2011-02-19 14:24:00	No
Partulina	semicaranata	127 PSM	2014	2014-05-26	2008-09-22	2008	16.3	NonKeiki	1.8	5.67671	10.2		combined	2012-09-21	Yes
Partulina	semicaranata	59 PSM	2008	2008-10-24	2008-10-24	2008	3.34	Keiki	0	0	2.68			2012-10-23	No
Partulina	semicaranata	61 PSM	2010	2010-05-06	2010-03-12 12:00:00	2010	4.59	Keiki	1.09	0.149315	3.01		lanai	2014-03-11 12:00:00	No
Partulina	semicaranata	60 PSM	2010	2010-03-23	2010-03-23	2010	3.11	Keiki	0	0	2.38		open spaces	2014-03-22	No
Partulina	semicaranata	62 PSM	2010	2010-06-18	2010-06-18	2010	2.96	Keiki	0	0	2.29		lanai	2014-06-17	No
Partulina	semicaranata	126 PSM	2014	2014-05-25	2010-09-16 09:36:00	2010	14.09	NonKeiki	4.09	3.68932	10.4		combined	2014-09-15 09:36:00	No
Partulina	semicaranata	63 PSM	2010	2010-10-19	2010-10-02 12:00:00	2010	3.83	Keiki	0.33	0.0452055	2.85		open spaces	2014-10-01 12:00:00	No
Partulina	semicaranata	8 PSM	2010	2010-10-19	2010-10-19	2010	2.82	Keiki	0	0	2.35		open spaces	2014-10-18	No
Partulina	semicaranata	9 PSM	2011	2011-07-15	2011-07-06 12:00:00	2011	3.67	Keiki	0.17	0.0232877	2.6		lanai	2015-07-05 12:00:00	No
Partulina	semicaranata	10 PSM	2011	2011-07-15	2011-07-11 12:00:00	2011	3.57	Keiki	0.07	0.00958904	3.29		lanai	2015-07-10 12:00:00	No
Partulina	semicaranata	125 PSM	2014	2014-05-24	2012-07-08	2012	11.6	NonKeiki	1.6	1.87671	8.42		combined	2016-07-07	No
Partulina	semicaranata	123 PSM	2014	2014-05-22	2014-05-22	2014	3	Keiki	0	0			combined	2018-05-21	No
Partulina	semicaranata	124 PSM	2014	2014-05-23	2014-05-23	2014	3	Keiki	0	0			combined	2018-05-22	No
